# Supplementary material for: Germline variants in patients diagnosed with pediatric soft tissue sarcoma
Source: Acta Oncol. 2024 Jul 22;63:40730. doi: 10.2340/1651-226X.2024.40730 (PMC11332449; doi:10.2340/1651-226X.2024.40730)
Supplement: Germline variants in patients diagnosed with pediatric soft tissue sarcoma [file AO-63-40730-s1.xlsx]

## Sheet: 1-GenesInPanels
	ensembl_gene_id	hgnc_symbol	hgnc_id	entrezgene_id	panel360	cprs_panel	Gene set
1	ENSG00000113916	BCL6	HGNC:1001	604	panel360	#N/A	Candidate gene
2	ENSG00000169855	ROBO1	HGNC:10249	6091	panel360	#N/A	Candidate gene
3	ENSG00000185008	ROBO2	HGNC:10250	6092	panel360	#N/A	Candidate gene
4	ENSG00000047936	ROS1	HGNC:10261	6098	panel360	cprs	Cancer predisposition gene
5	ENSG00000108443	RPS6KB1	HGNC:10436	6198	panel360	#N/A	Candidate gene
6	ENSG00000159216	RUNX1	HGNC:10471	861	panel360	cprs	Cancer predisposition gene
7	ENSG00000159216	RUNX1	HGNC:10471	100506403	panel360	#N/A	Candidate gene
8	ENSG00000197299	BLM	HGNC:1058	641	panel360	cprs	Cancer predisposition gene
9	ENSG00000115524	SF3B1	HGNC:10768	23451	panel360	#N/A	Candidate gene
10	ENSG00000161547	SRSF2	HGNC:10783	6427	panel360	#N/A	Candidate gene
11	ENSG00000122852	SFTPA1	HGNC:10798	653509	panel360	cprs	Cancer predisposition gene
12	ENSG00000160691	SHC1	HGNC:10840	6464	panel360	#N/A	Candidate gene
13	ENSG00000145604	SKP2	HGNC:10901	6502	panel360	#N/A	Candidate gene
14	ENSG00000183770	FOXL2	HGNC:1092	668	panel360	#N/A	Candidate gene
15	ENSG00000157764	BRAF	HGNC:1097	673	panel360	cprs	Cancer predisposition gene
16	ENSG00000012048	BRCA1	HGNC:1100	672	panel360	cprs	Cancer predisposition gene
17	ENSG00000139618	BRCA2	HGNC:1101	675	panel360	cprs	Cancer predisposition gene
18	ENSG00000145147	SLIT2	HGNC:11086	9353	panel360	#N/A	Candidate gene
19	ENSG00000127616	SMARCA4	HGNC:11100	6597	panel360	cprs	Cancer predisposition gene
20	ENSG00000275837	SMARCB1	HGNC:11103	6598	panel360	#N/A	Candidate gene
21	ENSG00000099956	SMARCB1	HGNC:11103	6598	panel360	cprs	Cancer predisposition gene
22	ENSG00000117713	ARID1A	HGNC:11110	8289	panel360	cprs	Cancer predisposition gene
23	ENSG00000126012	KDM5C	HGNC:11114	8242	panel360	#N/A	Candidate gene
24	ENSG00000128602	SMO	HGNC:11119	6608	panel360	cprs	Cancer predisposition gene
25	ENSG00000100146	SOX10	HGNC:11190	6663	panel360	#N/A	Candidate gene
26	ENSG00000181449	SOX2	HGNC:11195	6657	panel360	#N/A	Candidate gene
27	ENSG00000125398	SOX9	HGNC:11204	6662	panel360	#N/A	Candidate gene
28	ENSG00000121067	SPOP	HGNC:11254	8405	panel360	cprs	Cancer predisposition gene
29	ENSG00000197122	SRC	HGNC:11283	6714	panel360	cprs	Cancer predisposition gene
30	ENSG00000168610	STAT3	HGNC:11364	6774	panel360	cprs	Cancer predisposition gene
31	ENSG00000118046	STK11	HGNC:11389	6794	panel360	cprs	Cancer predisposition gene
32	ENSG00000178999	AURKB	HGNC:11390	9212	panel360	#N/A	Candidate gene
33	ENSG00000087586	AURKA	HGNC:11393	6790	panel360	#N/A	Candidate gene
34	ENSG00000156970	BUB1B	HGNC:1149	701	panel360	cprs	Cancer predisposition gene
35	ENSG00000277800	TBX22	HGNC:11600	50945	panel360	#N/A	Candidate gene
36	ENSG00000122145	TBX22	HGNC:11600	50945	panel360	#N/A	Candidate gene
37	ENSG00000135111	TBX3	HGNC:11602	6926	panel360	#N/A	Candidate gene
38	ENSG00000135100	HNF1A	HGNC:11621	6927	panel360	cprs	Cancer predisposition gene
39	ENSG00000164362	TERT	HGNC:11730	7015	panel360	cprs	Cancer predisposition gene
40	ENSG00000163513	TGFBR2	HGNC:11773	7048	panel360	cprs	Cancer predisposition gene
41	ENSG00000136352	NKX2-1	HGNC:11825	7080	panel360	cprs	Cancer predisposition gene
42	ENSG00000184012	TMPRSS2	HGNC:11876	7113	panel360	#N/A	Candidate gene
43	ENSG00000184012	TMPRSS2	HGNC:11876	124905021	panel360	#N/A	Candidate gene
44	ENSG00000118503	TNFAIP3	HGNC:11896	7128	panel360	cprs	Cancer predisposition gene
45	ENSG00000026103	FAS	HGNC:11920	355	panel360	cprs	Cancer predisposition gene
46	ENSG00000184634	MED12	HGNC:11957	9968	panel360	#N/A	Candidate gene
47	ENSG00000183495	EP400	HGNC:11958	57634	panel360	#N/A	Candidate gene
48	ENSG00000198900	TOP1	HGNC:11986	7150	panel360	#N/A	Candidate gene
49	ENSG00000141510	TP53	HGNC:11998	7157	panel360	cprs	Cancer predisposition gene
50	ENSG00000078900	TP73	HGNC:12003	7161	panel360	#N/A	Candidate gene
51	ENSG00000127191	TRAF2	HGNC:12032	7186	panel360	#N/A	Candidate gene
52	ENSG00000165699	TSC1	HGNC:12362	7248	panel360	cprs	Cancer predisposition gene
53	ENSG00000103197	TSC2	HGNC:12363	7249	panel360	cprs	Cancer predisposition gene
54	ENSG00000165409	TSHR	HGNC:12373	7253	panel360	cprs	Cancer predisposition gene
55	ENSG00000160201	U2AF1	HGNC:12453	7307	panel360	#N/A	Candidate gene
56	ENSG00000160201	U2AF1	HGNC:12453	102724594	panel360	#N/A	Candidate gene
57	ENSG00000124486	USP9X	HGNC:12632	8239	panel360	#N/A	Candidate gene
58	ENSG00000147050	KDM6A	HGNC:12637	7403	panel360	#N/A	Candidate gene
59	ENSG00000112715	VEGFA	HGNC:12680	7422	panel360	#N/A	Candidate gene
60	ENSG00000134086	VHL	HGNC:12687	7428	panel360	cprs	Cancer predisposition gene
61	ENSG00000147548	NSD3	HGNC:12767	54904	panel360	#N/A	Candidate gene
62	ENSG00000184937	WT1	HGNC:12796	7490	panel360	cprs	Cancer predisposition gene
63	ENSG00000136936	XPA	HGNC:12814	7507	panel360	cprs	Cancer predisposition gene
64	ENSG00000154767	XPC	HGNC:12816	7508	panel360	cprs	Cancer predisposition gene
65	ENSG00000082898	XPO1	HGNC:12825	7514	panel360	#N/A	Candidate gene
66	ENSG00000166913	YWHAB	HGNC:12849	7529	panel360	#N/A	Candidate gene
67	ENSG00000134308	YWHAQ	HGNC:12854	10971	panel360	#N/A	Candidate gene
68	ENSG00000164924	YWHAZ	HGNC:12855	7534	panel360	#N/A	Candidate gene
69	ENSG00000171940	ZNF217	HGNC:13009	7764	panel360	#N/A	Candidate gene
70	ENSG00000119866	BCL11A	HGNC:13221	53335	panel360	#N/A	Candidate gene
71	ENSG00000138081	FBXO11	HGNC:13590	80204	panel360	#N/A	Candidate gene
72	ENSG00000101197	BIRC7	HGNC:13702	79444	panel360	#N/A	Candidate gene
73	ENSG00000102974	CTCF	HGNC:13723	10664	panel360	#N/A	Candidate gene
74	ENSG00000055609	KMT2C	HGNC:13726	58508	panel360	#N/A	Candidate gene
75	ENSG00000164256	PRDM9	HGNC:13994	56979	panel360	cprs	Cancer predisposition gene
76	ENSG00000079432	CIC	HGNC:14214	23152	panel360	#N/A	Candidate gene
77	ENSG00000112210	RAB23	HGNC:14263	51715	panel360	#N/A	Candidate gene
78	ENSG00000033327	GAB2	HGNC:14458	9846	panel360	#N/A	Candidate gene
79	ENSG00000263528	IKBKE	HGNC:14552	9641	panel360	#N/A	Candidate gene
80	ENSG00000064012	CASP8	HGNC:1509	841	panel360	cprs	Cancer predisposition gene
81	ENSG00000110395	CBL	HGNC:1541	867	panel360	cprs	Cancer predisposition gene
82	ENSG00000110092	CCND1	HGNC:1582	595	panel360	#N/A	Candidate gene
83	ENSG00000118971	CCND2	HGNC:1583	894	panel360	#N/A	Candidate gene
84	ENSG00000112576	CCND3	HGNC:1585	896	panel360	#N/A	Candidate gene
85	ENSG00000105173	CCNE1	HGNC:1589	898	panel360	#N/A	Candidate gene
86	ENSG00000073282	TP63	HGNC:15979	8626	panel360	cprs	Cancer predisposition gene
87	ENSG00000144893	MED12L	HGNC:16050	116931	panel360	#N/A	Candidate gene
88	ENSG00000137693	YAP1	HGNC:16262	10413	panel360	#N/A	Candidate gene
89	ENSG00000198286	CARD11	HGNC:16393	84433	panel360	#N/A	Candidate gene
90	ENSG00000107882	SUFU	HGNC:16466	51684	panel360	cprs	Cancer predisposition gene
91	ENSG00000183765	CHEK2	HGNC:16627	11200	panel360	cprs	Cancer predisposition gene
92	ENSG00000109670	FBXW7	HGNC:16712	55294	panel360	cprs	Cancer predisposition gene
93	ENSG00000134371	CDC73	HGNC:16783	79577	panel360	cprs	Cancer predisposition gene
94	ENSG00000284126	SMURF1	HGNC:16807	57154	panel360	#N/A	Candidate gene
95	ENSG00000198742	SMURF1	HGNC:16807	57154	panel360	#N/A	Candidate gene
96	ENSG00000105369	CD79A	HGNC:1698	973	panel360	#N/A	Candidate gene
97	ENSG00000007312	CD79B	HGNC:1699	974	panel360	#N/A	Candidate gene
98	ENSG00000100697	DICER1	HGNC:17098	23405	panel360	cprs	Cancer predisposition gene
99	ENSG00000048392	RRM2B	HGNC:17296	50484	panel360	#N/A	Candidate gene
100	ENSG00000121989	ACVR2A	HGNC:173	92	panel360	#N/A	Candidate gene
101	ENSG00000094804	CDC6	HGNC:1744	990	panel360	#N/A	Candidate gene
102	ENSG00000039068	CDH1	HGNC:1748	999	panel360	cprs	Cancer predisposition gene
103	ENSG00000281813	KAT6B	HGNC:17582	23522	panel360	#N/A	Candidate gene
104	ENSG00000156650	KAT6B	HGNC:17582	23522	panel360	#N/A	Candidate gene
105	ENSG00000170558	CDH2	HGNC:1759	1000	panel360	#N/A	Candidate gene
106	ENSG00000101542	CDH20	HGNC:1760	28316	panel360	#N/A	Candidate gene
107	ENSG00000179776	CDH5	HGNC:1764	1003	panel360	#N/A	Candidate gene
108	ENSG00000135446	CDK4	HGNC:1773	1019	panel360	cprs	Cancer predisposition gene
109	ENSG00000105810	CDK6	HGNC:1777	1021	panel360	#N/A	Candidate gene
110	ENSG00000132964	CDK8	HGNC:1779	1024	panel360	#N/A	Candidate gene
111	ENSG00000020181	ADGRA2	HGNC:17849	25960	panel360	#N/A	Candidate gene
112	ENSG00000111276	CDKN1B	HGNC:1785	1027	panel360	cprs	Cancer predisposition gene
113	ENSG00000147889	CDKN2A	HGNC:1787	1029	panel360	cprs	Cancer predisposition gene
114	ENSG00000147883	CDKN2B	HGNC:1788	1030	panel360	cprs	Cancer predisposition gene
115	ENSG00000123080	CDKN2C	HGNC:1789	1031	panel360	cprs	Cancer predisposition gene
116	ENSG00000189079	ARID2	HGNC:18037	196528	panel360	cprs	Cancer predisposition gene
117	ENSG00000049618	ARID1B	HGNC:18040	57492	panel360	#N/A	Candidate gene
118	ENSG00000158636	EMSY	HGNC:18071	56946	panel360	#N/A	Candidate gene
119	ENSG00000156531	PHF6	HGNC:18145	84295	panel360	cprs	Cancer predisposition gene
120	ENSG00000043093	DCUN1D1	HGNC:18184	54165	panel360	#N/A	Candidate gene
121	ENSG00000132698	RAB25	HGNC:18238	57111	panel360	#N/A	Candidate gene
122	ENSG00000171456	ASXL1	HGNC:18318	171023	panel360	cprs	Cancer predisposition gene
123	ENSG00000245848	CEBPA	HGNC:1833	1050	panel360	cprs	Cancer predisposition gene
124	ENSG00000181555	SETD2	HGNC:18420	29072	panel360	#N/A	Candidate gene
125	ENSG00000108375	RNF43	HGNC:18505	54894	panel360	cprs	Cancer predisposition gene
126	ENSG00000173207	CKS1B	HGNC:19083	1163	panel360	#N/A	Candidate gene
127	ENSG00000153922	CHD1	HGNC:1915	1105	panel360	#N/A	Candidate gene
128	ENSG00000131778	CHD1L	HGNC:1916	9557	panel360	#N/A	Candidate gene
129	ENSG00000109046	WSB1	HGNC:19221	26118	panel360	#N/A	Candidate gene
130	ENSG00000149554	CHEK1	HGNC:1925	1111	panel360	cprs	Cancer predisposition gene
131	ENSG00000080224	EPHA6	HGNC:19296	285220	panel360	#N/A	Candidate gene
132	ENSG00000185338	SOCS1	HGNC:19383	8651	panel360	cprs	Cancer predisposition gene
133	ENSG00000136492	BRIP1	HGNC:20473	83990	panel360	cprs	Cancer predisposition gene
134	ENSG00000137166	FOXP4	HGNC:20842	116113	panel360	#N/A	Candidate gene
135	ENSG00000146374	RSPO3	HGNC:20866	84870	panel360	#N/A	Candidate gene
136	ENSG00000183337	BCOR	HGNC:20893	54880	panel360	#N/A	Candidate gene
137	ENSG00000108510	MED13	HGNC:22474	9969	panel360	#N/A	Candidate gene
138	ENSG00000046889	PREX2	HGNC:22950	80243	panel360	#N/A	Candidate gene
139	ENSG00000134193	REG4	HGNC:22977	83998	panel360	#N/A	Candidate gene
140	ENSG00000169436	COL22A1	HGNC:22989	169044	panel360	#N/A	Candidate gene
141	ENSG00000169249	ZRSR2	HGNC:23019	8233	panel360	#N/A	Candidate gene
142	ENSG00000063322	MED29	HGNC:23074	55588	panel360	#N/A	Candidate gene
143	ENSG00000182759	MAFA	HGNC:23145	389692	panel360	#N/A	Candidate gene
144	ENSG00000079999	KEAP1	HGNC:23177	9817	panel360	#N/A	Candidate gene
145	ENSG00000005339	CREBBP	HGNC:2348	1387	panel360	cprs	Cancer predisposition gene
146	ENSG00000099942	CRKL	HGNC:2363	1399	panel360	#N/A	Candidate gene
147	ENSG00000167258	CDK12	HGNC:24224	51755	panel360	#N/A	Candidate gene
148	ENSG00000168036	CTNNB1	HGNC:2514	1499	panel360	cprs	Cancer predisposition gene
149	ENSG00000178685	PARP10	HGNC:25895	84875	panel360	#N/A	Candidate gene
150	ENSG00000168769	TET2	HGNC:25941	54790	panel360	cprs	Cancer predisposition gene
151	ENSG00000083093	PALB2	HGNC:26144	79728	panel360	cprs	Cancer predisposition gene
152	ENSG00000231617	DAXX	HGNC:2681	1616	panel360	#N/A	Candidate gene
153	ENSG00000231617	DAXX	HGNC:2681	113523636	panel360	#N/A	Candidate gene
154	ENSG00000229396	DAXX	HGNC:2681	1616	panel360	#N/A	Candidate gene
155	ENSG00000229396	DAXX	HGNC:2681	113523636	panel360	#N/A	Candidate gene
156	ENSG00000206206	DAXX	HGNC:2681	1616	panel360	#N/A	Candidate gene
157	ENSG00000206206	DAXX	HGNC:2681	113523636	panel360	#N/A	Candidate gene
158	ENSG00000227046	DAXX	HGNC:2681	1616	panel360	#N/A	Candidate gene
159	ENSG00000227046	DAXX	HGNC:2681	113523636	panel360	#N/A	Candidate gene
160	ENSG00000206279	DAXX	HGNC:2681	1616	panel360	#N/A	Candidate gene
161	ENSG00000206279	DAXX	HGNC:2681	113523636	panel360	#N/A	Candidate gene
162	ENSG00000204209	DAXX	HGNC:2681	1616	panel360	#N/A	Candidate gene
163	ENSG00000204209	DAXX	HGNC:2681	113523636	panel360	#N/A	Candidate gene
164	ENSG00000184675	AMER1	HGNC:26837	139285	panel360	cprs	Cancer predisposition gene
165	ENSG00000162733	DDR2	HGNC:2731	4921	panel360	#N/A	Candidate gene
166	ENSG00000013573	DDX11	HGNC:2736	1663	panel360	cprs	Cancer predisposition gene
167	ENSG00000215301	DDX3X	HGNC:2745	1654	panel360	#N/A	Candidate gene
168	ENSG00000147655	RSPO2	HGNC:28583	340419	panel360	#N/A	Candidate gene
169	ENSG00000164327	RICTOR	HGNC:28611	253260	panel360	#N/A	Candidate gene
170	ENSG00000040199	PHLPP2	HGNC:29149	23035	panel360	#N/A	Candidate gene
171	ENSG00000147649	MTDH	HGNC:29608	92140	panel360	#N/A	Candidate gene
172	ENSG00000119772	DNMT3A	HGNC:2978	1788	panel360	#N/A	Candidate gene
173	ENSG00000163939	PBRM1	HGNC:30064	55193	panel360	cprs	Cancer predisposition gene
174	ENSG00000141564	RPTOR	HGNC:30287	57521	panel360	#N/A	Candidate gene
175	ENSG00000281320	DYRK1B	HGNC:3092	9149	panel360	#N/A	Candidate gene
176	ENSG00000105204	DYRK1B	HGNC:3092	9149	panel360	#N/A	Candidate gene
177	ENSG00000112242	E2F3	HGNC:3115	1871	panel360	#N/A	Candidate gene
178	ENSG00000101210	EEF1A2	HGNC:3192	1917	panel360	#N/A	Candidate gene
179	ENSG00000146648	EGFR	HGNC:3236	1956	panel360	cprs	Cancer predisposition gene
180	ENSG00000163577	EIF5A2	HGNC:3301	56648	panel360	#N/A	Candidate gene
181	ENSG00000111145	ELK3	HGNC:3325	2004	panel360	#N/A	Candidate gene
182	ENSG00000100393	EP300	HGNC:3373	2033	panel360	cprs	Cancer predisposition gene
183	ENSG00000044524	EPHA3	HGNC:3387	2042	panel360	#N/A	Candidate gene
184	ENSG00000145242	EPHA5	HGNC:3389	2044	panel360	#N/A	Candidate gene
185	ENSG00000135333	EPHA7	HGNC:3390	2045	panel360	#N/A	Candidate gene
186	ENSG00000154928	EPHB1	HGNC:3392	2047	panel360	#N/A	Candidate gene
187	ENSG00000196411	EPHB4	HGNC:3395	2050	panel360	#N/A	Candidate gene
188	ENSG00000275482	EPHB6	HGNC:3396	2051	panel360	#N/A	Candidate gene
189	ENSG00000106123	EPHB6	HGNC:3396	2051	panel360	#N/A	Candidate gene
190	ENSG00000141736	ERBB2	HGNC:3430	2064	panel360	cprs	Cancer predisposition gene
191	ENSG00000065361	ERBB3	HGNC:3431	2065	panel360	#N/A	Candidate gene
192	ENSG00000178568	ERBB4	HGNC:3432	2066	panel360	cprs	Cancer predisposition gene
193	ENSG00000104884	ERCC2	HGNC:3434	2068	panel360	cprs	Cancer predisposition gene
194	ENSG00000163161	ERCC3	HGNC:3435	2071	panel360	cprs	Cancer predisposition gene
195	ENSG00000175595	ERCC4	HGNC:3436	2072	panel360	cprs	Cancer predisposition gene
196	ENSG00000134899	ERCC5	HGNC:3437	2073	panel360	cprs	Cancer predisposition gene
197	ENSG00000091831	ESR1	HGNC:3467	2099	panel360	cprs	Cancer predisposition gene
198	ENSG00000006468	ETV1	HGNC:3490	2115	panel360	#N/A	Candidate gene
199	ENSG00000175832	ETV4	HGNC:3493	2118	panel360	#N/A	Candidate gene
200	ENSG00000244405	ETV5	HGNC:3494	2119	panel360	#N/A	Candidate gene
201	ENSG00000139083	ETV6	HGNC:3495	2120	panel360	cprs	Cancer predisposition gene
202	ENSG00000182944	EWSR1	HGNC:3508	2130	panel360	#N/A	Candidate gene
203	ENSG00000106462	EZH2	HGNC:3527	2146	panel360	cprs	Cancer predisposition gene
204	ENSG00000168040	FADD	HGNC:3573	8772	panel360	#N/A	Candidate gene
205	ENSG00000171634	BPTF	HGNC:3581	2186	panel360	#N/A	Candidate gene
206	ENSG00000187741	FANCA	HGNC:3582	2175	panel360	cprs	Cancer predisposition gene
207	ENSG00000158169	FANCC	HGNC:3584	2176	panel360	cprs	Cancer predisposition gene
208	ENSG00000158169	FANCC	HGNC:3584	105376156	panel360	#N/A	Candidate gene
209	ENSG00000144554	FANCD2	HGNC:3585	2177	panel360	cprs	Cancer predisposition gene
210	ENSG00000112039	FANCE	HGNC:3586	2178	panel360	cprs	Cancer predisposition gene
211	ENSG00000183161	FANCF	HGNC:3587	2188	panel360	cprs	Cancer predisposition gene
212	ENSG00000221829	FANCG	HGNC:3588	2189	panel360	cprs	Cancer predisposition gene
213	ENSG00000077782	FGFR1	HGNC:3688	2260	panel360	cprs	Cancer predisposition gene
214	ENSG00000066468	FGFR2	HGNC:3689	2263	panel360	cprs	Cancer predisposition gene
215	ENSG00000068078	FGFR3	HGNC:3690	2261	panel360	cprs	Cancer predisposition gene
216	ENSG00000160867	FGFR4	HGNC:3691	2264	panel360	#N/A	Candidate gene
217	ENSG00000091483	FH	HGNC:3700	2271	panel360	cprs	Cancer predisposition gene
218	ENSG00000102755	FLT1	HGNC:3763	2321	panel360	#N/A	Candidate gene
219	ENSG00000122025	FLT3	HGNC:3765	2322	panel360	cprs	Cancer predisposition gene
220	ENSG00000037280	FLT4	HGNC:3767	2324	panel360	#N/A	Candidate gene
221	ENSG00000150907	FOXO1	HGNC:3819	2308	panel360	cprs	Cancer predisposition gene
222	ENSG00000142208	AKT1	HGNC:391	207	panel360	cprs	Cancer predisposition gene
223	ENSG00000105221	AKT2	HGNC:392	208	panel360	#N/A	Candidate gene
224	ENSG00000275199	AKT3	HGNC:393	10000	panel360	#N/A	Candidate gene
225	ENSG00000117020	AKT3	HGNC:393	10000	panel360	#N/A	Candidate gene
226	ENSG00000198793	MTOR	HGNC:3942	2475	panel360	#N/A	Candidate gene
227	ENSG00000163285	GABRG1	HGNC:4086	2565	panel360	#N/A	Candidate gene
228	ENSG00000102145	GATA1	HGNC:4170	2623	panel360	cprs	Cancer predisposition gene
229	ENSG00000179348	GATA2	HGNC:4171	2624	panel360	cprs	Cancer predisposition gene
230	ENSG00000107485	GATA3	HGNC:4172	2625	panel360	cprs	Cancer predisposition gene
231	ENSG00000141448	GATA6	HGNC:4174	2627	panel360	#N/A	Candidate gene
232	ENSG00000171094	ALK	HGNC:427	238	panel360	cprs	Cancer predisposition gene
233	ENSG00000088256	GNA11	HGNC:4379	2767	panel360	#N/A	Candidate gene
234	ENSG00000156052	GNAQ	HGNC:4390	2776	panel360	#N/A	Candidate gene
235	ENSG00000087460	GNAS	HGNC:4392	2778	panel360	cprs	Cancer predisposition gene
236	ENSG00000179399	GPC5	HGNC:4453	2262	panel360	#N/A	Candidate gene
237	ENSG00000177885	GRB2	HGNC:4566	2885	panel360	#N/A	Candidate gene
238	ENSG00000141738	GRB7	HGNC:4567	2886	panel360	#N/A	Candidate gene
239	ENSG00000182771	GRID1	HGNC:4575	2894	panel360	#N/A	Candidate gene
240	ENSG00000152402	GUCY1A2	HGNC:4684	2977	panel360	#N/A	Candidate gene
241	ENSG00000163041	H3-3A	HGNC:4764	3020	panel360	#N/A	Candidate gene
242	ENSG00000286522	H3C2	HGNC:4776	8358	panel360	#N/A	Candidate gene
243	ENSG00000149948	HMGA2	HGNC:5009	8091	panel360	#N/A	Candidate gene
244	ENSG00000129514	FOXA1	HGNC:5021	3169	panel360	#N/A	Candidate gene
245	ENSG00000105997	HOXA3	HGNC:5104	3200	panel360	#N/A	Candidate gene
246	ENSG00000276536	HRAS	HGNC:5173	3265	panel360	#N/A	Candidate gene
247	ENSG00000174775	HRAS	HGNC:5173	3265	panel360	cprs	Cancer predisposition gene
248	ENSG00000080824	HSP90AA1	HGNC:5253	3320	panel360	#N/A	Candidate gene
249	ENSG00000096384	HSP90AB1	HGNC:5258	3326	panel360	#N/A	Candidate gene
250	ENSG00000125968	ID1	HGNC:5360	3397	panel360	#N/A	Candidate gene
251	ENSG00000138413	IDH1	HGNC:5382	3417	panel360	cprs	Cancer predisposition gene
252	ENSG00000182054	IDH2	HGNC:5383	3418	panel360	#N/A	Candidate gene
253	ENSG00000140443	IGF1R	HGNC:5465	3480	panel360	#N/A	Candidate gene
254	ENSG00000197081	IGF2R	HGNC:5467	3482	panel360	cprs	Cancer predisposition gene
255	ENSG00000134982	APC	HGNC:583	324	panel360	cprs	Cancer predisposition gene
256	ENSG00000110330	BIRC2	HGNC:590	329	panel360	#N/A	Candidate gene
257	ENSG00000168685	IL7R	HGNC:6024	3575	panel360	#N/A	Candidate gene
258	ENSG00000122641	INHBA	HGNC:6066	3624	panel360	#N/A	Candidate gene
259	ENSG00000171105	INSR	HGNC:6091	3643	panel360	#N/A	Candidate gene
260	ENSG00000185950	IRS2	HGNC:6126	8660	panel360	#N/A	Candidate gene
261	ENSG00000162434	JAK1	HGNC:6190	3716	panel360	cprs	Cancer predisposition gene
262	ENSG00000096968	JAK2	HGNC:6192	3717	panel360	cprs	Cancer predisposition gene
263	ENSG00000105639	JAK3	HGNC:6193	3718	panel360	cprs	Cancer predisposition gene
264	ENSG00000177606	JUN	HGNC:6204	3725	panel360	#N/A	Candidate gene
265	ENSG00000128052	KDR	HGNC:6307	3791	panel360	cprs	Cancer predisposition gene
266	ENSG00000157404	KIT	HGNC:6342	3815	panel360	cprs	Cancer predisposition gene
267	ENSG00000133703	KRAS	HGNC:6407	3845	panel360	cprs	Cancer predisposition gene
268	ENSG00000169083	AR	HGNC:644	367	panel360	cprs	Cancer predisposition gene
269	ENSG00000078061	ARAF	HGNC:646	369	panel360	#N/A	Candidate gene
270	ENSG00000283082	LGALS7	HGNC:6568	3963	panel360	#N/A	Candidate gene
271	ENSG00000283082	LGALS7	HGNC:6568	653499	panel360	#N/A	Candidate gene
272	ENSG00000205076	LGALS7	HGNC:6568	3963	panel360	#N/A	Candidate gene
273	ENSG00000205076	LGALS7	HGNC:6568	653499	panel360	#N/A	Candidate gene
274	ENSG00000101246	ARFRP1	HGNC:662	10139	panel360	#N/A	Candidate gene
275	ENSG00000062524	LTK	HGNC:6721	4058	panel360	#N/A	Candidate gene
276	ENSG00000175387	SMAD2	HGNC:6768	4087	panel360	#N/A	Candidate gene
277	ENSG00000166949	SMAD3	HGNC:6769	4088	panel360	#N/A	Candidate gene
278	ENSG00000141646	SMAD4	HGNC:6770	4089	panel360	cprs	Cancer predisposition gene
279	ENSG00000169032	MAP2K1	HGNC:6840	5604	panel360	cprs	Cancer predisposition gene
280	ENSG00000126934	MAP2K2	HGNC:6842	5605	panel360	cprs	Cancer predisposition gene
281	ENSG00000065559	MAP2K4	HGNC:6844	6416	panel360	cprs	Cancer predisposition gene
282	ENSG00000137764	MAP2K5	HGNC:6845	5607	panel360	#N/A	Candidate gene
283	ENSG00000108984	MAP2K6	HGNC:6846	5608	panel360	#N/A	Candidate gene
284	ENSG00000076984	MAP2K7	HGNC:6847	5609	panel360	#N/A	Candidate gene
285	ENSG00000095015	MAP3K1	HGNC:6848	4214	panel360	cprs	Cancer predisposition gene
286	ENSG00000173327	MAP3K11	HGNC:6850	4296	panel360	#N/A	Candidate gene
287	ENSG00000139625	MAP3K12	HGNC:6851	7786	panel360	#N/A	Candidate gene
288	ENSG00000073803	MAP3K13	HGNC:6852	9175	panel360	#N/A	Candidate gene
289	ENSG00000282637	MAP3K14	HGNC:6853	9020	panel360	#N/A	Candidate gene
290	ENSG00000006062	MAP3K14	HGNC:6853	9020	panel360	#N/A	Candidate gene
291	ENSG00000169967	MAP3K2	HGNC:6854	10746	panel360	#N/A	Candidate gene
292	ENSG00000198909	MAP3K3	HGNC:6855	4215	panel360	#N/A	Candidate gene
293	ENSG00000085511	MAP3K4	HGNC:6856	4216	panel360	#N/A	Candidate gene
294	ENSG00000197442	MAP3K5	HGNC:6857	4217	panel360	#N/A	Candidate gene
295	ENSG00000142733	MAP3K6	HGNC:6858	9064	panel360	#N/A	Candidate gene
296	ENSG00000135341	MAP3K7	HGNC:6859	6885	panel360	#N/A	Candidate gene
297	ENSG00000107968	MAP3K8	HGNC:6860	1326	panel360	#N/A	Candidate gene
298	ENSG00000006432	MAP3K9	HGNC:6861	4293	panel360	#N/A	Candidate gene
299	ENSG00000011566	MAP4K3	HGNC:6865	8491	panel360	#N/A	Candidate gene
300	ENSG00000071054	MAP4K4	HGNC:6866	9448	panel360	#N/A	Candidate gene
301	ENSG00000100030	MAPK1	HGNC:6871	5594	panel360	#N/A	Candidate gene
302	ENSG00000109339	MAPK10	HGNC:6872	5602	panel360	#N/A	Candidate gene
303	ENSG00000166484	MAPK7	HGNC:6880	5598	panel360	#N/A	Candidate gene
304	ENSG00000107643	MAPK8	HGNC:6881	5599	panel360	#N/A	Candidate gene
305	ENSG00000050748	MAPK9	HGNC:6886	5601	panel360	#N/A	Candidate gene
306	ENSG00000143384	MCL1	HGNC:6943	4170	panel360	#N/A	Candidate gene
307	ENSG00000143384	MCL1	HGNC:6943	574406	panel360	#N/A	Candidate gene
308	ENSG00000135679	MDM2	HGNC:6973	4193	panel360	#N/A	Candidate gene
309	ENSG00000198625	MDM4	HGNC:6974	4194	panel360	#N/A	Candidate gene
310	ENSG00000133895	MEN1	HGNC:7010	4221	panel360	cprs	Cancer predisposition gene
311	ENSG00000105976	MET	HGNC:7029	4233	panel360	cprs	Cancer predisposition gene
312	ENSG00000187098	MITF	HGNC:7105	4286	panel360	cprs	Cancer predisposition gene
313	ENSG00000076242	MLH1	HGNC:7127	4292	panel360	cprs	Cancer predisposition gene
314	ENSG00000118058	KMT2A	HGNC:7132	4297	panel360	#N/A	Candidate gene
315	ENSG00000167548	KMT2D	HGNC:7133	8085	panel360	cprs	Cancer predisposition gene
316	ENSG00000117400	MPL	HGNC:7217	4352	panel360	cprs	Cancer predisposition gene
317	ENSG00000158186	MRAS	HGNC:7227	22808	panel360	#N/A	Candidate gene
318	ENSG00000020922	MRE11	HGNC:7230	4361	panel360	#N/A	Candidate gene
319	ENSG00000095002	MSH2	HGNC:7325	4436	panel360	cprs	Cancer predisposition gene
320	ENSG00000116062	MSH6	HGNC:7329	2956	panel360	cprs	Cancer predisposition gene
321	ENSG00000173531	MST1	HGNC:7380	4485	panel360	#N/A	Candidate gene
322	ENSG00000132781	MUTYH	HGNC:7527	4595	panel360	cprs	Cancer predisposition gene
323	ENSG00000118513	MYB	HGNC:7545	4602	panel360	#N/A	Candidate gene
324	ENSG00000136997	MYC	HGNC:7553	4609	panel360	#N/A	Candidate gene
325	ENSG00000116990	MYCL	HGNC:7555	4610	panel360	#N/A	Candidate gene
326	ENSG00000134323	MYCN	HGNC:7559	4613	panel360	cprs	Cancer predisposition gene
327	ENSG00000172936	MYD88	HGNC:7562	4615	panel360	#N/A	Candidate gene
328	ENSG00000097007	ABL1	HGNC:76	25	panel360	cprs	Cancer predisposition gene
329	ENSG00000095777	MYO3A	HGNC:7601	53904	panel360	#N/A	Candidate gene
330	ENSG00000167306	MYO5B	HGNC:7603	4645	panel360	#N/A	Candidate gene
331	ENSG00000034971	MYOC	HGNC:7610	4653	panel360	#N/A	Candidate gene
332	ENSG00000104320	NBN	HGNC:7652	4683	panel360	cprs	Cancer predisposition gene
333	ENSG00000140396	NCOA2	HGNC:7669	10499	panel360	#N/A	Candidate gene
334	ENSG00000124151	NCOA3	HGNC:7670	8202	panel360	#N/A	Candidate gene
335	ENSG00000143322	ABL2	HGNC:77	27	panel360	cprs	Cancer predisposition gene
336	ENSG00000196712	NF1	HGNC:7765	4763	panel360	cprs	Cancer predisposition gene
337	ENSG00000186575	NF2	HGNC:7773	4771	panel360	cprs	Cancer predisposition gene
338	ENSG00000116044	NFE2L2	HGNC:7782	4780	panel360	#N/A	Candidate gene
339	ENSG00000064300	NGFR	HGNC:7809	4804	panel360	#N/A	Candidate gene
340	ENSG00000148400	NOTCH1	HGNC:7881	4851	panel360	cprs	Cancer predisposition gene
341	ENSG00000134250	NOTCH2	HGNC:7882	4853	panel360	#N/A	Candidate gene
342	ENSG00000074181	NOTCH3	HGNC:7883	4854	panel360	cprs	Cancer predisposition gene
343	ENSG00000238196	NOTCH4	HGNC:7884	4855	panel360	#N/A	Candidate gene
344	ENSG00000232339	NOTCH4	HGNC:7884	4855	panel360	#N/A	Candidate gene
345	ENSG00000223355	NOTCH4	HGNC:7884	4855	panel360	#N/A	Candidate gene
346	ENSG00000235396	NOTCH4	HGNC:7884	4855	panel360	#N/A	Candidate gene
347	ENSG00000234876	NOTCH4	HGNC:7884	4855	panel360	#N/A	Candidate gene
348	ENSG00000206312	NOTCH4	HGNC:7884	4855	panel360	#N/A	Candidate gene
349	ENSG00000204301	NOTCH4	HGNC:7884	4855	panel360	#N/A	Candidate gene
350	ENSG00000136999	CCN3	HGNC:7885	4856	panel360	#N/A	Candidate gene
351	ENSG00000181163	NPM1	HGNC:7910	4869	panel360	#N/A	Candidate gene
352	ENSG00000149311	ATM	HGNC:795	472	panel360	cprs	Cancer predisposition gene
353	ENSG00000213281	NRAS	HGNC:7989	4893	panel360	cprs	Cancer predisposition gene
354	ENSG00000198400	NTRK1	HGNC:8031	4914	panel360	cprs	Cancer predisposition gene
355	ENSG00000148053	NTRK2	HGNC:8032	4915	panel360	#N/A	Candidate gene
356	ENSG00000140538	NTRK3	HGNC:8033	4916	panel360	cprs	Cancer predisposition gene
357	ENSG00000279395	OR5L1	HGNC:8350	219437	panel360	#N/A	Candidate gene
358	ENSG00000149269	PAK1	HGNC:8590	5058	panel360	#N/A	Candidate gene
359	ENSG00000077264	PAK3	HGNC:8592	5063	panel360	#N/A	Candidate gene
360	ENSG00000196092	PAX5	HGNC:8619	5079	panel360	cprs	Cancer predisposition gene
361	ENSG00000198807	PAX9	HGNC:8623	5083	panel360	#N/A	Candidate gene
362	ENSG00000134853	PDGFRA	HGNC:8803	5156	panel360	cprs	Cancer predisposition gene
363	ENSG00000113721	PDGFRB	HGNC:8804	5159	panel360	cprs	Cancer predisposition gene
364	ENSG00000175054	ATR	HGNC:882	545	panel360	cprs	Cancer predisposition gene
365	ENSG00000085224	ATRX	HGNC:886	546	panel360	cprs	Cancer predisposition gene
366	ENSG00000092621	PHGDH	HGNC:8923	26227	panel360	#N/A	Candidate gene
367	ENSG00000078142	PIK3C3	HGNC:8974	5289	panel360	#N/A	Candidate gene
368	ENSG00000121879	PIK3CA	HGNC:8975	5290	panel360	cprs	Cancer predisposition gene
369	ENSG00000105851	PIK3CG	HGNC:8978	5294	panel360	#N/A	Candidate gene
370	ENSG00000145675	PIK3R1	HGNC:8979	5295	panel360	#N/A	Candidate gene
371	ENSG00000105647	PIK3R2	HGNC:8980	5296	panel360	#N/A	Candidate gene
372	ENSG00000103126	AXIN1	HGNC:903	8312	panel360	cprs	Cancer predisposition gene
373	ENSG00000124181	PLCG1	HGNC:9065	5335	panel360	#N/A	Candidate gene
374	ENSG00000064835	POU1F1	HGNC:9210	5449	panel360	#N/A	Candidate gene
375	ENSG00000170836	PPM1D	HGNC:9277	8493	panel360	cprs	Cancer predisposition gene
376	ENSG00000105568	PPP2R1A	HGNC:9302	5518	panel360	#N/A	Candidate gene
377	ENSG00000057657	PRDM1	HGNC:9346	639	panel360	cprs	Cancer predisposition gene
378	ENSG00000116690	PRG4	HGNC:9364	10216	panel360	#N/A	Candidate gene
379	ENSG00000156735	BAG4	HGNC:940	9530	panel360	#N/A	Candidate gene
380	ENSG00000126583	PRKCG	HGNC:9402	5582	panel360	#N/A	Candidate gene
381	ENSG00000163558	PRKCI	HGNC:9404	5584	panel360	#N/A	Candidate gene
382	ENSG00000163930	BAP1	HGNC:950	8314	panel360	cprs	Cancer predisposition gene
383	ENSG00000185920	PTCH1	HGNC:9585	5727	panel360	cprs	Cancer predisposition gene
384	ENSG00000117425	PTCH2	HGNC:9586	8643	panel360	cprs	Cancer predisposition gene
385	ENSG00000284792	PTEN	HGNC:9588	5728	panel360	#N/A	Candidate gene
386	ENSG00000171862	PTEN	HGNC:9588	5728	panel360	cprs	Cancer predisposition gene
387	ENSG00000101213	PTK6	HGNC:9617	5753	panel360	#N/A	Candidate gene
388	ENSG00000112245	PTP4A1	HGNC:9634	7803	panel360	#N/A	Candidate gene
389	ENSG00000275575	PTP4A3	HGNC:9636	11156	panel360	#N/A	Candidate gene
390	ENSG00000184489	PTP4A3	HGNC:9636	11156	panel360	#N/A	Candidate gene
391	ENSG00000179295	PTPN11	HGNC:9644	5781	panel360	cprs	Cancer predisposition gene
392	ENSG00000136238	RAC1	HGNC:9801	5879	panel360	#N/A	Candidate gene
393	ENSG00000132155	RAF1	HGNC:9829	5894	panel360	cprs	Cancer predisposition gene
394	ENSG00000131759	RARA	HGNC:9864	5914	panel360	#N/A	Candidate gene
395	ENSG00000139687	RB1	HGNC:9884	5925	panel360	cprs	Cancer predisposition gene
396	ENSG00000073614	KDM5A	HGNC:9886	5927	panel360	#N/A	Candidate gene
397	ENSG00000171791	BCL2	HGNC:990	596	panel360	#N/A	Candidate gene
398	ENSG00000140379	BCL2A1	HGNC:991	597	panel360	#N/A	Candidate gene
399	ENSG00000171552	BCL2L1	HGNC:992	598	panel360	#N/A	Candidate gene
400	ENSG00000129473	BCL2L2	HGNC:995	599	panel360	#N/A	Candidate gene
401	ENSG00000165731	RET	HGNC:9967	5979	panel360	cprs	Cancer predisposition gene
402	ENSG00000073734	ABCB11	#N/A	8647	#N/A	cprs	Not in 360 gene panel
403	ENSG00000163322	FAM175A	#N/A	84142	#N/A	cprs	Not in 360 gene panel
404	ENSG00000102977	ACD	#N/A	65057	#N/A	cprs	Not in 360 gene panel
405	ENSG00000123165	ACTRT1	#N/A	139741	#N/A	cprs	Not in 360 gene panel
406	ENSG00000148926	ADM	#N/A	133	#N/A	cprs	Not in 360 gene panel
407	ENSG00000110711	AIP	#N/A	9049	#N/A	cprs	Not in 360 gene panel
408	ENSG00000107890	ANKRD26	#N/A	22852	#N/A	cprs	Not in 360 gene panel
409	ENSG00000179750	APOBEC3B	#N/A	9582	#N/A	cprs	Not in 360 gene panel
410	ENSG00000196914	ARHGEF12	#N/A	23365	#N/A	cprs	Not in 360 gene panel
411	ENSG00000150347	ARID5B	#N/A	84159	#N/A	cprs	Not in 360 gene panel
412	ENSG00000140691	ARMC5	#N/A	79798	#N/A	cprs	Not in 360 gene panel
413	ENSG00000168646	AXIN2	#N/A	8313	#N/A	cprs	Not in 360 gene panel
414	ENSG00000138376	BARD1	#N/A	580	#N/A	cprs	Not in 360 gene panel
415	ENSG00000142867	BCL10	#N/A	8915	#N/A	cprs	Not in 360 gene panel
416	ENSG00000186716	BCR	#N/A	613	#N/A	cprs	Not in 360 gene panel
417	ENSG00000107779	BMPR1A	#N/A	657	#N/A	cprs	Not in 360 gene panel
418	ENSG00000010671	BTK	#N/A	695	#N/A	cprs	Not in 360 gene panel
419	ENSG00000169679	BUB1	#N/A	699	#N/A	cprs	Not in 360 gene panel
420	ENSG00000154473	BUB3	#N/A	9184	#N/A	cprs	Not in 360 gene panel
421	ENSG00000171735	CAMTA1	#N/A	23261	#N/A	cprs	Not in 360 gene panel
422	ENSG00000036828	CASR	#N/A	846	#N/A	cprs	Not in 360 gene panel
423	ENSG00000129993	CBFA2T3	#N/A	863	#N/A	cprs	Not in 360 gene panel
424	ENSG00000040731	CDH10	#N/A	1008	#N/A	cprs	Not in 360 gene panel
425	ENSG00000140937	CDH11	#N/A	1009	#N/A	cprs	Not in 360 gene panel
426	ENSG00000124762	CDKN1A	#N/A	1026	#N/A	cprs	Not in 360 gene panel
427	ENSG00000129757	CDKN1C	#N/A	1028	#N/A	cprs	Not in 360 gene panel
428	ENSG00000092067	CEBPE	#N/A	1053	#N/A	cprs	Not in 360 gene panel
429	ENSG00000151849	CENPJ	#N/A	55835	#N/A	cprs	Not in 360 gene panel
430	ENSG00000166037	CEP57	#N/A	9702	#N/A	cprs	Not in 360 gene panel
431	ENSG00000185043	CIB1	#N/A	10519	#N/A	cprs	Not in 360 gene panel
432	ENSG00000114270	COL7A1	#N/A	1294	#N/A	cprs	Not in 360 gene panel
433	ENSG00000119535	CSF3R	#N/A	1441	#N/A	cprs	Not in 360 gene panel
434	ENSG00000178971	CTC1	#N/A	80169	#N/A	cprs	Not in 360 gene panel
435	ENSG00000044115	CTNNA1	#N/A	1495	#N/A	cprs	Not in 360 gene panel
436	ENSG00000198730	CTR9	#N/A	9646	#N/A	cprs	Not in 360 gene panel
437	ENSG00000162438	CTRC	#N/A	11330	#N/A	cprs	Not in 360 gene panel
438	ENSG00000121966	CXCR4	#N/A	7852	#N/A	cprs	Not in 360 gene panel
439	ENSG00000083799	CYLD	#N/A	1540	#N/A	cprs	Not in 360 gene panel
440	ENSG00000134574	DDB2	#N/A	1643	#N/A	cprs	Not in 360 gene panel
441	ENSG00000183258	DDX41	#N/A	51428	#N/A	cprs	Not in 360 gene panel
442	ENSG00000128191	DGCR8	#N/A	54487	#N/A	cprs	Not in 360 gene panel
443	ENSG00000172893	DHCR7	#N/A	1717	#N/A	cprs	Not in 360 gene panel
444	ENSG00000162595	DIRAS3	#N/A	9077	#N/A	cprs	Not in 360 gene panel
445	ENSG00000083520	DIS3	#N/A	22894	#N/A	cprs	Not in 360 gene panel
446	ENSG00000166938	DIS3L	#N/A	115752	#N/A	cprs	Not in 360 gene panel
447	ENSG00000144535	DIS3L2	#N/A	129563	#N/A	cprs	Not in 360 gene panel
448	ENSG00000130826	DKC1	#N/A	1736	#N/A	cprs	Not in 360 gene panel
449	ENSG00000168724	DNAJC21	#N/A	134218	#N/A	cprs	Not in 360 gene panel
450	ENSG00000107099	DOCK8	#N/A	81704	#N/A	cprs	Not in 360 gene panel
451	ENSG00000113360	DROSHA	#N/A	29102	#N/A	cprs	Not in 360 gene panel
452	ENSG00000163840	DTX3L	#N/A	151636	#N/A	cprs	Not in 360 gene panel
453	ENSG00000006744	ELAC2	#N/A	60528	#N/A	cprs	Not in 360 gene panel
454	ENSG00000197561	ELANE	#N/A	1991	#N/A	cprs	Not in 360 gene panel
455	ENSG00000070061	IKBKAP	#N/A	8518	#N/A	cprs	Not in 360 gene panel
456	ENSG00000106991	ENG	#N/A	2022	#N/A	cprs	Not in 360 gene panel
457	ENSG00000116016	EPAS1	#N/A	2034	#N/A	cprs	Not in 360 gene panel
458	ENSG00000119888	EPCAM	#N/A	4072	#N/A	cprs	Not in 360 gene panel
459	ENSG00000012061	ERCC1	#N/A	2067	#N/A	cprs	Not in 360 gene panel
460	ENSG00000225830	ERCC6	#N/A	2074	#N/A	cprs	Not in 360 gene panel
461	ENSG00000157554	ERG	#N/A	2078	#N/A	cprs	Not in 360 gene panel
462	ENSG00000174371	EXO1	#N/A	9156	#N/A	cprs	Not in 360 gene panel
463	ENSG00000182197	EXT1	#N/A	2131	#N/A	cprs	Not in 360 gene panel
464	ENSG00000151348	EXT2	#N/A	2132	#N/A	cprs	Not in 360 gene panel
465	ENSG00000103876	FAH	#N/A	2184	#N/A	cprs	Not in 360 gene panel
466	ENSG00000198690	FAN1	#N/A	22909	#N/A	cprs	Not in 360 gene panel
467	ENSG00000181544	FANCB	#N/A	2187	#N/A	cprs	Not in 360 gene panel
468	ENSG00000140525	FANCI	#N/A	55215	#N/A	cprs	Not in 360 gene panel
469	ENSG00000115392	FANCL	#N/A	55120	#N/A	cprs	Not in 360 gene panel
470	ENSG00000187790	FANCM	#N/A	57697	#N/A	cprs	Not in 360 gene panel
471	ENSG00000083857	FAT1	#N/A	2195	#N/A	cprs	Not in 360 gene panel
472	ENSG00000168496	FEN1	#N/A	2237	#N/A	cprs	Not in 360 gene panel
473	ENSG00000118972	FGF23	#N/A	8074	#N/A	cprs	Not in 360 gene panel
474	ENSG00000189283	FHIT	#N/A	2272	#N/A	cprs	Not in 360 gene panel
475	ENSG00000154803	FLCN	#N/A	201163	#N/A	cprs	Not in 360 gene panel
476	ENSG00000102081	FMR1	#N/A	2332	#N/A	cprs	Not in 360 gene panel
477	ENSG00000178919	FOXE1	#N/A	2304	#N/A	cprs	Not in 360 gene panel
478	ENSG00000118689	FOXO3	#N/A	2309	#N/A	cprs	Not in 360 gene panel
479	ENSG00000184481	FOXO4	#N/A	4303	#N/A	cprs	Not in 360 gene panel
480	ENSG00000114861	FOXP1	#N/A	27086	#N/A	cprs	Not in 360 gene panel
481	ENSG00000131482	G6PC	#N/A	2538	#N/A	cprs	Not in 360 gene panel
482	ENSG00000119514	GALNT12	#N/A	79695	#N/A	cprs	Not in 360 gene panel
483	ENSG00000115339	GALNT3	#N/A	2591	#N/A	cprs	Not in 360 gene panel
484	ENSG00000177628	GBA	#N/A	2629	#N/A	cprs	Not in 360 gene panel
485	ENSG00000168621	GDNF	#N/A	2668	#N/A	cprs	Not in 360 gene panel
486	ENSG00000165474	GJB2	#N/A	2706	#N/A	cprs	Not in 360 gene panel
487	ENSG00000102393	GLA	#N/A	2717	#N/A	cprs	Not in 360 gene panel
488	ENSG00000106571	GLI3	#N/A	2737	#N/A	cprs	Not in 360 gene panel
489	ENSG00000147257	GPC3	#N/A	2719	#N/A	cprs	Not in 360 gene panel
490	ENSG00000076716	GPC4	#N/A	2239	#N/A	cprs	Not in 360 gene panel
491	ENSG00000143147	GPR161	#N/A	23432	#N/A	cprs	Not in 360 gene panel
492	ENSG00000166923	GREM1	#N/A	26585	#N/A	cprs	Not in 360 gene panel
493	ENSG00000130600	H19	#N/A	283120	#N/A	cprs	Not in 360 gene panel
494	ENSG00000148702	HABP2	#N/A	3026	#N/A	cprs	Not in 360 gene panel
495	ENSG00000143575	HAX1	#N/A	10456	#N/A	cprs	Not in 360 gene panel
496	ENSG00000010704	HFE	#N/A	3077	#N/A	cprs	Not in 360 gene panel
497	ENSG00000256269	HMBS	#N/A	3145	#N/A	cprs	Not in 360 gene panel
498	ENSG00000108753	HNF1B	#N/A	6928	#N/A	cprs	Not in 360 gene panel
499	ENSG00000159184	HOXB13	#N/A	10481	#N/A	cprs	Not in 360 gene panel
500	ENSG00000167244	IGF2	#N/A	3481	#N/A	cprs	Not in 360 gene panel
501	ENSG00000185811	IKZF1	#N/A	10320	#N/A	cprs	Not in 360 gene panel
502	ENSG00000161405	IKZF3	#N/A	22806	#N/A	cprs	Not in 360 gene panel
503	ENSG00000137265	IRF4	#N/A	3662	#N/A	cprs	Not in 360 gene panel
504	ENSG00000113263	ITK	#N/A	3702	#N/A	cprs	Not in 360 gene panel
505	ENSG00000171988	JMJD1C	#N/A	221037	#N/A	cprs	Not in 360 gene panel
506	ENSG00000053918	KCNQ1	#N/A	3784	#N/A	cprs	Not in 360 gene panel
507	ENSG00000269821	KCNQ1OT1	#N/A	10984	#N/A	cprs	Not in 360 gene panel
508	ENSG00000120733	KDM3B	#N/A	51780	#N/A	cprs	Not in 360 gene panel
509	ENSG00000054523	KIF1B	#N/A	23095	#N/A	cprs	Not in 360 gene panel
510	ENSG00000116014	KISS1R	#N/A	84634	#N/A	cprs	Not in 360 gene panel
511	ENSG00000049130	KITLG	#N/A	4254	#N/A	cprs	Not in 360 gene panel
512	ENSG00000067082	KLF6	#N/A	1316	#N/A	cprs	Not in 360 gene panel
513	ENSG00000227268	KLLN	#N/A	100144748	#N/A	cprs	Not in 360 gene panel
514	ENSG00000128422	KRT17	#N/A	3872	#N/A	cprs	Not in 360 gene panel
515	ENSG00000087299	L2HGDH	#N/A	79944	#N/A	cprs	Not in 360 gene panel
516	ENSG00000182866	LCK	#N/A	3932	#N/A	cprs	Not in 360 gene panel
517	ENSG00000138795	LEF1	#N/A	51176	#N/A	cprs	Not in 360 gene panel
518	ENSG00000174106	LEMD3	#N/A	23592	#N/A	cprs	Not in 360 gene panel
519	ENSG00000174405	LIG4	#N/A	3981	#N/A	cprs	Not in 360 gene panel
520	ENSG00000166407	LMO1	#N/A	4004	#N/A	cprs	Not in 360 gene panel
521	ENSG00000139263	LRIG3	#N/A	121227	#N/A	cprs	Not in 360 gene panel
522	ENSG00000099949	LZTR1	#N/A	8216	#N/A	cprs	Not in 360 gene panel
523	ENSG00000116670	MAD2L2	#N/A	10459	#N/A	cprs	Not in 360 gene panel
524	ENSG00000178573	MAF	#N/A	4094	#N/A	cprs	Not in 360 gene panel
525	ENSG00000204103	MAFB	#N/A	9935	#N/A	cprs	Not in 360 gene panel
526	ENSG00000125952	MAX	#N/A	4149	#N/A	cprs	Not in 360 gene panel
527	ENSG00000129071	MBD4	#N/A	8930	#N/A	cprs	Not in 360 gene panel
528	ENSG00000258839	MC1R	#N/A	4157	#N/A	cprs	Not in 360 gene panel
529	ENSG00000146701	MDH2	#N/A	4191	#N/A	cprs	Not in 360 gene panel
530	ENSG00000107789	MINPP1	#N/A	9562	#N/A	cprs	Not in 360 gene panel
531	ENSG00000119684	MLH3	#N/A	27030	#N/A	cprs	Not in 360 gene panel
532	ENSG00000169184	MN1	#N/A	4330	#N/A	cprs	Not in 360 gene panel
533	ENSG00000020922	MRE11A	#N/A	4361	#N/A	cprs	Not in 360 gene panel
534	ENSG00000113318	MSH3	#N/A	4437	#N/A	cprs	Not in 360 gene panel
535	ENSG00000204410	MSH5	#N/A	4439	#N/A	cprs	Not in 360 gene panel
536	ENSG00000038945	MSR1	#N/A	4481	#N/A	cprs	Not in 360 gene panel
537	ENSG00000099810	MTAP	#N/A	4507	#N/A	cprs	Not in 360 gene panel
538	ENSG00000185499	MUC1	#N/A	4582	#N/A	cprs	Not in 360 gene panel
539	ENSG00000117983	MUC5B	#N/A	727897	#N/A	cprs	Not in 360 gene panel
540	ENSG00000145414	NAF1	#N/A	92345	#N/A	cprs	Not in 360 gene panel
541	ENSG00000138293	NCOA4	#N/A	8031	#N/A	cprs	Not in 360 gene panel
542	ENSG00000104419	NDRG1	#N/A	10397	#N/A	cprs	Not in 360 gene panel
543	ENSG00000186010	NDUFA13	#N/A	51079	#N/A	cprs	Not in 360 gene panel
544	ENSG00000008441	NFIX	#N/A	4784	#N/A	cprs	Not in 360 gene panel
545	ENSG00000145912	NHP2	#N/A	55651	#N/A	cprs	Not in 360 gene panel
546	ENSG00000182117	NOP10	#N/A	55505	#N/A	cprs	Not in 360 gene panel
547	ENSG00000119508	NR4A3	#N/A	8013	#N/A	cprs	Not in 360 gene panel
548	ENSG00000165671	NSD1	#N/A	64324	#N/A	cprs	Not in 360 gene panel
549	ENSG00000065057	NTHL1	#N/A	4913	#N/A	cprs	Not in 360 gene panel
550	ENSG00000205978	NYNRIN	#N/A	57523	#N/A	cprs	Not in 360 gene panel
551	ENSG00000114026	OGG1	#N/A	4968	#N/A	cprs	Not in 360 gene panel
552	ENSG00000140694	PARN	#N/A	5073	#N/A	cprs	Not in 360 gene panel
553	ENSG00000135903	PAX3	#N/A	5077	#N/A	cprs	Not in 360 gene panel
554	ENSG00000007372	PAX6	#N/A	5080	#N/A	cprs	Not in 360 gene panel
555	ENSG00000009709	PAX7	#N/A	5081	#N/A	cprs	Not in 360 gene panel
556	ENSG00000109132	PHOX2B	#N/A	8929	#N/A	cprs	Not in 360 gene panel
557	ENSG00000158828	PINK1	#N/A	65018	#N/A	cprs	Not in 360 gene panel
558	ENSG00000140464	PML	#N/A	5371	#N/A	cprs	Not in 360 gene panel
559	ENSG00000064933	PMS1	#N/A	5378	#N/A	cprs	Not in 360 gene panel
560	ENSG00000122512	PMS2	#N/A	5395	#N/A	cprs	Not in 360 gene panel
561	ENSG00000101868	POLA1	#N/A	5422	#N/A	cprs	Not in 360 gene panel
562	ENSG00000062822	POLD1	#N/A	5424	#N/A	cprs	Not in 360 gene panel
563	ENSG00000177084	POLE	#N/A	5426	#N/A	cprs	Not in 360 gene panel
564	ENSG00000170734	POLH	#N/A	5429	#N/A	cprs	Not in 360 gene panel
565	ENSG00000051341	POLQ	#N/A	10721	#N/A	cprs	Not in 360 gene panel
566	ENSG00000102312	PORCN	#N/A	64840	#N/A	cprs	Not in 360 gene panel
567	ENSG00000128513	POT1	#N/A	25913	#N/A	cprs	Not in 360 gene panel
568	ENSG00000213639	PPP1CB	#N/A	5500	#N/A	cprs	Not in 360 gene panel
569	ENSG00000180644	PRF1	#N/A	5551	#N/A	cprs	Not in 360 gene panel
570	ENSG00000108946	PRKAR1A	#N/A	5573	#N/A	cprs	Not in 360 gene panel
571	ENSG00000185345	PARK2	#N/A	5071	#N/A	cprs	Not in 360 gene panel
572	ENSG00000204983	PRSS1	#N/A	5644	#N/A	cprs	Not in 360 gene panel
573	ENSG00000259104	PTCSC3	#N/A	100886964	#N/A	cprs	Not in 360 gene panel
574	ENSG00000127947	PTPN12	#N/A	5782	#N/A	cprs	Not in 360 gene panel
575	ENSG00000163629	PTPN13	#N/A	5783	#N/A	cprs	Not in 360 gene panel
576	ENSG00000149177	PTPRJ	#N/A	5795	#N/A	cprs	Not in 360 gene panel
577	ENSG00000144840	RABL3	#N/A	285282	#N/A	cprs	Not in 360 gene panel
578	ENSG00000113522	RAD50	#N/A	10111	#N/A	cprs	Not in 360 gene panel
579	ENSG00000051180	RAD51	#N/A	5888	#N/A	cprs	Not in 360 gene panel
580	ENSG00000182185	RAD51B	#N/A	5890	#N/A	cprs	Not in 360 gene panel
581	ENSG00000108384	RAD51C	#N/A	5889	#N/A	cprs	Not in 360 gene panel
582	ENSG00000185379	RAD51D	#N/A	5892	#N/A	cprs	Not in 360 gene panel
583	ENSG00000085999	RAD54L	#N/A	8438	#N/A	cprs	Not in 360 gene panel
584	ENSG00000145715	RASA1	#N/A	5921	#N/A	cprs	Not in 360 gene panel
585	ENSG00000179051	RCC2	#N/A	55920	#N/A	cprs	Not in 360 gene panel
586	ENSG00000004700	RECQL	#N/A	5965	#N/A	cprs	Not in 360 gene panel
587	ENSG00000160957	RECQL4	#N/A	9401	#N/A	cprs	Not in 360 gene panel
588	ENSG00000084093	REST	#N/A	5978	#N/A	cprs	Not in 360 gene panel
589	ENSG00000168411	RFWD3	#N/A	55159	#N/A	cprs	Not in 360 gene panel
590	ENSG00000129667	RHBDF2	#N/A	79651	#N/A	cprs	Not in 360 gene panel
591	ENSG00000204227	RING1	#N/A	6015	#N/A	cprs	Not in 360 gene panel
592	ENSG00000135249	RINT1	#N/A	60561	#N/A	cprs	Not in 360 gene panel
593	ENSG00000143622	RIT1	#N/A	6016	#N/A	cprs	Not in 360 gene panel
594	ENSG00000269900	RMRP	#N/A	6023	#N/A	cprs	Not in 360 gene panel
595	ENSG00000135828	RNASEL	#N/A	6041	#N/A	cprs	Not in 360 gene panel
596	ENSG00000142676	RPL11	#N/A	6135	#N/A	cprs	Not in 360 gene panel
597	ENSG00000174748	RPL15	#N/A	6138	#N/A	cprs	Not in 360 gene panel
598	ENSG00000125691	RPL23	#N/A	9349	#N/A	cprs	Not in 360 gene panel
599	ENSG00000161970	RPL26	#N/A	6154	#N/A	cprs	Not in 360 gene panel
600	ENSG00000131469	RPL27	#N/A	6155	#N/A	cprs	Not in 360 gene panel
601	ENSG00000071082	RPL31	#N/A	6160	#N/A	cprs	Not in 360 gene panel
602	ENSG00000182899	RPL35A	#N/A	6165	#N/A	cprs	Not in 360 gene panel
603	ENSG00000130255	RPL36	#N/A	25873	#N/A	cprs	Not in 360 gene panel
604	ENSG00000122406	RPL5	#N/A	6125	#N/A	cprs	Not in 360 gene panel
605	ENSG00000124614	RPS10	#N/A	6204	#N/A	cprs	Not in 360 gene panel
606	ENSG00000115268	RPS15	#N/A	6209	#N/A	cprs	Not in 360 gene panel
607	ENSG00000184779	RPS17	#N/A	6218	#N/A	cprs	Not in 360 gene panel
608	ENSG00000105372	RPS19	#N/A	6223	#N/A	cprs	Not in 360 gene panel
609	ENSG00000138326	RPS24	#N/A	6229	#N/A	cprs	Not in 360 gene panel
610	ENSG00000197728	RPS26	#N/A	6231	#N/A	cprs	Not in 360 gene panel
611	ENSG00000177954	RPS27	#N/A	6232	#N/A	cprs	Not in 360 gene panel
612	ENSG00000143947	RPS27A	#N/A	6233	#N/A	cprs	Not in 360 gene panel
613	ENSG00000233927	RPS28	#N/A	6234	#N/A	cprs	Not in 360 gene panel
614	ENSG00000213741	RPS29	#N/A	6235	#N/A	cprs	Not in 360 gene panel
615	ENSG00000171863	RPS7	#N/A	6201	#N/A	cprs	Not in 360 gene panel
616	ENSG00000133818	RRAS2	#N/A	22800	#N/A	cprs	Not in 360 gene panel
617	ENSG00000258366	RTEL1	#N/A	51750	#N/A	cprs	Not in 360 gene panel
618	ENSG00000205413	SAMD9	#N/A	54809	#N/A	cprs	Not in 360 gene panel
619	ENSG00000177409	SAMD9L	#N/A	219285	#N/A	cprs	Not in 360 gene panel
620	ENSG00000111961	SASH1	#N/A	23328	#N/A	cprs	Not in 360 gene panel
621	ENSG00000126524	SBDS	#N/A	51119	#N/A	cprs	Not in 360 gene panel
622	ENSG00000166922	SCG5	#N/A	6447	#N/A	cprs	Not in 360 gene panel
623	ENSG00000073578	SDHA	#N/A	6389	#N/A	cprs	Not in 360 gene panel
624	ENSG00000167985	SDHAF2	#N/A	54949	#N/A	cprs	Not in 360 gene panel
625	ENSG00000117118	SDHB	#N/A	6390	#N/A	cprs	Not in 360 gene panel
626	ENSG00000143252	SDHC	#N/A	6391	#N/A	cprs	Not in 360 gene panel
627	ENSG00000204370	SDHD	#N/A	6392	#N/A	cprs	Not in 360 gene panel
628	ENSG00000101310	SEC23B	#N/A	10483	#N/A	cprs	Not in 360 gene panel
629	ENSG00000196189	SEMA4A	#N/A	64218	#N/A	cprs	Not in 360 gene panel
630	ENSG00000197249	SERPINA1	#N/A	5265	#N/A	cprs	Not in 360 gene panel
631	ENSG00000152217	SETBP1	#N/A	26040	#N/A	cprs	Not in 360 gene panel
632	ENSG00000170364	SETMAR	#N/A	6419	#N/A	cprs	Not in 360 gene panel
633	ENSG00000185303	SFTPA2	#N/A	729238	#N/A	cprs	Not in 360 gene panel
634	ENSG00000111252	SH2B3	#N/A	10019	#N/A	cprs	Not in 360 gene panel
635	ENSG00000183918	SH2D1A	#N/A	4068	#N/A	cprs	Not in 360 gene panel
636	ENSG00000108061	SHOC2	#N/A	8036	#N/A	cprs	Not in 360 gene panel
637	ENSG00000126778	SIX1	#N/A	6495	#N/A	cprs	Not in 360 gene panel
638	ENSG00000004864	SLC25A13	#N/A	10165	#N/A	cprs	Not in 360 gene panel
639	ENSG00000091138	SLC26A3	#N/A	1811	#N/A	cprs	Not in 360 gene panel
640	ENSG00000105641	SLC5A5	#N/A	6528	#N/A	cprs	Not in 360 gene panel
641	ENSG00000188827	SLX4	#N/A	84464	#N/A	cprs	Not in 360 gene panel
642	ENSG00000120693	SMAD9	#N/A	4093	#N/A	cprs	Not in 360 gene panel
643	ENSG00000080503	SMARCA2	#N/A	6595	#N/A	cprs	Not in 360 gene panel
644	ENSG00000073584	SMARCE1	#N/A	6605	#N/A	cprs	Not in 360 gene panel
645	ENSG00000115904	SOS1	#N/A	6654	#N/A	cprs	Not in 360 gene panel
646	ENSG00000100485	SOS2	#N/A	6655	#N/A	cprs	Not in 360 gene panel
647	ENSG00000164266	SPINK1	#N/A	6690	#N/A	cprs	Not in 360 gene panel
648	ENSG00000166068	SPRED1	#N/A	161742	#N/A	cprs	Not in 360 gene panel
649	ENSG00000010072	SPRTN	#N/A	83932	#N/A	cprs	Not in 360 gene panel
650	ENSG00000161011	SQSTM1	#N/A	8878	#N/A	cprs	Not in 360 gene panel
651	ENSG00000196935	SRGAP1	#N/A	57522	#N/A	cprs	Not in 360 gene panel
652	ENSG00000174780	SRP72	#N/A	6731	#N/A	cprs	Not in 360 gene panel
653	ENSG00000167978	SRRM2	#N/A	23524	#N/A	cprs	Not in 360 gene panel
654	ENSG00000184895	SRY	#N/A	6736	#N/A	cprs	Not in 360 gene panel
655	ENSG00000107960	OBFC1	#N/A	79991	#N/A	cprs	Not in 360 gene panel
656	ENSG00000135604	STX11	#N/A	8676	#N/A	cprs	Not in 360 gene panel
657	ENSG00000076944	STXBP2	#N/A	6813	#N/A	cprs	Not in 360 gene panel
658	ENSG00000165025	SYK	#N/A	6850	#N/A	cprs	Not in 360 gene panel
659	ENSG00000164458	T	#N/A	6862	#N/A	cprs	Not in 360 gene panel
660	ENSG00000148737	TCF7L2	#N/A	6934	#N/A	cprs	Not in 360 gene panel
661	ENSG00000270141	TERC	#N/A	7012	#N/A	cprs	Not in 360 gene panel
662	ENSG00000166848	TERF2IP	#N/A	54386	#N/A	cprs	Not in 360 gene panel
663	ENSG00000137203	TFAP2A	#N/A	7020	#N/A	cprs	Not in 360 gene panel
664	ENSG00000068323	TFE3	#N/A	7030	#N/A	cprs	Not in 360 gene panel
665	ENSG00000042832	TG	#N/A	7038	#N/A	cprs	Not in 360 gene panel
666	ENSG00000106799	TGFBR1	#N/A	7046	#N/A	cprs	Not in 360 gene panel
667	ENSG00000092330	TINF2	#N/A	26277	#N/A	cprs	Not in 360 gene panel
668	ENSG00000141524	TMC6	#N/A	11322	#N/A	cprs	Not in 360 gene panel
669	ENSG00000167895	TMC8	#N/A	147138	#N/A	cprs	Not in 360 gene panel
670	ENSG00000135956	TMEM127	#N/A	55654	#N/A	cprs	Not in 360 gene panel
671	ENSG00000141655	TNFRSF11A	#N/A	8792	#N/A	cprs	Not in 360 gene panel
672	ENSG00000122779	TRIM24	#N/A	8805	#N/A	cprs	Not in 360 gene panel
673	ENSG00000130726	TRIM28	#N/A	10155	#N/A	cprs	Not in 360 gene panel
674	ENSG00000108395	TRIM37	#N/A	4591	#N/A	cprs	Not in 360 gene panel
675	ENSG00000071539	TRIP13	#N/A	9319	#N/A	cprs	Not in 360 gene panel
676	ENSG00000158526	TSR2	#N/A	90121	#N/A	cprs	Not in 360 gene panel
677	ENSG00000105397	TYK2	#N/A	7297	#N/A	cprs	Not in 360 gene panel
678	ENSG00000077152	UBE2T	#N/A	29089	#N/A	cprs	Not in 360 gene panel
679	ENSG00000092929	UNC13D	#N/A	201294	#N/A	cprs	Not in 360 gene panel
680	ENSG00000126088	UROD	#N/A	7389	#N/A	cprs	Not in 360 gene panel
681	ENSG00000173218	VANGL1	#N/A	81839	#N/A	cprs	Not in 360 gene panel
682	ENSG00000111424	VDR	#N/A	7421	#N/A	cprs	Not in 360 gene panel
683	ENSG00000270123	VTRNA2-1	#N/A	100126299	#N/A	cprs	Not in 360 gene panel
684	ENSG00000015285	WAS	#N/A	7454	#N/A	cprs	Not in 360 gene panel
685	ENSG00000156076	WIF1	#N/A	11197	#N/A	cprs	Not in 360 gene panel
686	ENSG00000141499	WRAP53	#N/A	55135	#N/A	cprs	Not in 360 gene panel
687	ENSG00000165392	WRN	#N/A	7486	#N/A	cprs	Not in 360 gene panel
688	ENSG00000196584	XRCC2	#N/A	7516	#N/A	cprs	Not in 360 gene panel
689	ENSG00000126215	XRCC3	#N/A	7517	#N/A	cprs	Not in 360 gene panel
690	ENSG00000109906	ZBTB16	#N/A	7704	#N/A	cprs	Not in 360 gene panel

## Sheet: 2-Patient and tumour char
Supplementary material has been published as submitted. It has not been copyedited, or typeset by Acta Oncologica
	Sample ID	Available tissue	Tumour purity	Tumour ploidy	VUS germline	PV germline	Fusion status	Tumour location	Subtype	Histological diagnosis	Age	Sex	Diagnosis year	Congenital conditions	Stadium	Outcome of treatment (AWD = alive with disease, NED = no evidence of disease, DoD = Dead of Disease)	Ethnicity	Familiar cancer Y/N	Affected family	Age at diagnosis family	Familiar cancer diagnosis	Familial cancer outcome	Other ca in family Y/N
1	016n	Germline/Tumour	NA	2	EGFR	wt			Pleomorphic	Rhab.	12	Male	1990		Lok	NED	caucasian	N
2	017n	Germline/Tumour	0.437436018257376	2.47528905101516	NOTCH3	TP53			Embryonal	Rhab.	7	Male	1991		Lok	DoD	caucasian	Y	Mother	"Very young"	ca. mammae bilat
3	022n	Germline/Tumour	0.757856782288346	2.10669075092412	wt	MUTYH			Alveolar	Rhab.	7	Male	1994		Met	DoD	caucasian	N
4	023n	Germline/Tumour	0.87342060576499	2.09628735463767	GATA2	wt		Head and neck	Not spesified	Rhab.	14	Male	1995
5	008n	Germline/Tumour	0.673780817142161	3.11151206438939	wt	wt		Head and neck	Embryonal	Rhab.	13	Female	1997
6	045n	Germline/Tumour	0.683735039021785	2.69252197189866	AR	MYO5B		Pelvic	Embryonal	Rhab.	1	Female	2000	No		Relapse		N
7	020n	Germline/Tumour	0.860512314428783	2.78856373985174	BLM	wt		Head and neck	Embryonal	Rhab.	4	Male	2001
8	021n	Germline/Tumour	0.905757136584266	1.93064017602961	wt	wt		Head and neck	Embryonal	Rhab.	8	Female	2003
9	046n	Germline/Tumour	0.369855309693719	3.31904771906234	JAK3	wt	Positive	Extremeties	Alveolar	Rhab.	2	Male	2003	No	Reg; Lok	NED	caucasian	Unknown
10	009n	Germline/Tumour	0.473035569856822	4.28727895308275	CHD1L	wt	PAX3	Head and neck	Alveolar	Rhab.	12	Male	2005
11	010n	Germline/Tumour	0.717537800409277	2.8711730127305	IDH1	wt	PAX3	Abdominal	Embryonal	Rhab.	6	Female	2007
12	024n	Germline/Tumour	0.816264686494524	2.02943639265383	wt	wt	PAX7	Extremeties	Alveolar	Rhab.	1	Male	2009
13	005n	Germline/Tumour	0.391985544267208	2.12139316619177	CASP8	wt		Trunk	Alveolar	Rhab.	9	Female	2010
14	007n	Germline/Tumour	0.938643749987866	2.28990745323941	NOTCH3, AMER1	wt		Abdominal	Embryonal	Rhab.	2	Female	2011
15	034n	Germline/Tumour	NA	2	wt	wt		Trunk	Sclerosing rhabdo	Rhab.	4	Female	2012
16	025n	Germline/Tumour	0.93225661728369	2.49589606424893	wt	wt		Genitourinary	Embryonal	Rhab.	19	Male	2012
17	014n	Germline/Tumour	0.905789722918875	2.50973417908862	MYO5B	wt	PAX7	Genitourinary	Alveolar	Rhab.	3	Female	2015
18	001n	Germline/Tumour	0.0579344008301432	4.30048461905428	NOTCH2	wt	Positive	Extremeties	Alveolar	Rhab.	7	Male	2017
19	026n	Germline/Tumour	0.265441627510639	3.07923345208349	wt	wt	PAX3/FOXO1	Head and neck	Alveolar	Rhab.	14	Male	2017
20	027n	Germline			wt	wt	Negative	Head and neck	Embryonal	Rhab.	10	Female	2019
21	013n	Germline/Tumour	0.949572675633561	2.67177035200639	CHD1L, SMAD4	wt	Inconclusive	Genitourinary	Not spesified	Rhab.	20	Male	2019	Cyst in gl submand op	Met	AwD	caucasian	Y	Grandfater, Other	> 50	leukemia, lymphoma, ca prostatae	DoD
22	028n	Germline/Tumour	NA	2	wt	wt			Not spesified	Sync.	11	Female	1994
23	029n	Germline/Tumour	NA	2	wt	wt		Extremeties	Not spesified	Sync.	21	Female	2004
24	030n	Germline/Tumour	NA	2	EP300	wt		Extremeties	Not spesified	Sync.	20	Female	2005
25	019n	Germline/Tumour	NA	2	wt	wt		Trunk	Not spesified	Sync.	15	Male	2006
26	031n	Germline/Tumour	NA	2	wt	wt		Trunk	Not spesified	Sync.	13	Male	2012
27	032n	Germline/Tumour	NA	2	PAX9	wt		Trunk	Not spesified	Sync.	19	Male	2013
28	033n	Germline/Tumour	0.529456344669174	2.87462151476486	wt	MYO3A		Head and neck	Embryonal	Rhab.	13	Female	2014	No	Lok	NED	caucasian	Unknown	?	?	?	?	?
29	035n	Germline/Tumour	NA	2	ABL1	wt		Extremeties	Not spesified	Sync.	20	Female	2013
30	036n	Germline/Tumour	NA	2	MED13	wt		Extremeties	Not spesified	Sync.	5	Female	2014
31	002n	Germline/Tumour	NA	2	PTCH2, ELK3	wt		Extremeties	Not spesified	Sync.	6	Female	2019
32	037n	Germline/Tumour	0.627267900533594	2.0121673764534602	ERCC4	wt		Trunk	Not spesified	uncl.	2	Female	2002
33	042n	Germline/Tumour	NA	2	wt	wt			Not spesified	Ew.	10	Female	1997
34	038n	Germline/Tumour	NA	2	RUNX1, IDH2	wt		Genitourinary	Not spesified	uncl.	2	Male	1981
35	039n	Germline/Tumour	NA	2	wt	wt		Trunk	Undifferenciated	uncl.	19	Male	1998
36	018n	Germline/Tumour	0.839004374919354	3.31758262065593	GATA3	wt		Trunk	Undifferenciated	uncl.	11	Female	1999
37	006n	Germline/Tumour	NA	2	ABL2	wt		Trunk	Not spesified	Ew.	17	Male	2010
38	040n	Germline/Tumour	NA	2	ABL1	FANCC		Extremeties	Not spesified	Rhab.	0	Male	2011	Congenital Tumour	Lok	NED (only operasjon)	caucasian	Unknown	?	?	?	?	?
39	047n	Germline/Tumour	NA	2	wt	FANCA		Extremeties	Not spesified	uncl.	19	Male	2012	No	Lok	NED	caucasian	Y	Mother	38	ca. mammae	DoD (1998?)	Y (great grandmother)
40	011n	Germline/Tumour	NA	2	wt	wt		Pelvic	Undifferenciated	uncl.	13	Male	2014
41	041n	Germline/Tumour	NA	2	ATR	DICER1		Gynecologic	Embryonal	Rhab.	15	Female	2015	No	Lok	NED	caucasian	Y	Other		Ca mammae	?
42	4t	Tumour						Abdominal	Not spesified	uncl.	7	Female	2007
43	12t	Tumour						Eye	Embryonal	Rhab.	4	Male	2017	Ptose left eyelid			caucasian	N
44	43t	Tumour						Eye	Embryonal	Rhab.	9	Female	1991
45	44t	Tumour						Head and neck	Mix	Rhab.	14	Male	2001
46	48t	Tumour							Not spesified	Ew.	18	Male	1991

## Sheet: 3-Somatic variants
SampleId	Tumor_Sample_Barcode	NCBI_Build	Chromosome	Start_Position	End_Position	Reference_Allele	Tumor_Seq_Allele2	ExonicFunc.refGene	Variant_Classification	Variant_Type	Hugo_Symbol	Transcript	Exon	Nucleotide_Change	Protein_Change	VAF_tumor	n_times_found in Cosmic_fall2020	Pathogenic_scoreFATHMM_Cosmic
BERSARC-001	1
BERSARC-002	2
BERSARC-005	5	37	chr3	30713297	30713297	A	G	nonsynonymous SNV	Missense_Mutation	SNP	TGFBR2	NM_003242	exon4	c.A622G	p.K208E	0.21	0
BERSARC-006	6
BERSARC-007	7	37	chr5	176522552	176522552	T	A	nonsynonymous SNV	Missense_Mutation	SNP	FGFR4	NM_213647	exon13	c.T1649A	p.V550E	0.96	0
BERSARC-007	7	37	chr3	41266137	41266137	C	T	nonsynonymous SNV	Missense_Mutation	SNP	CTNNB1	NM_001904	exon3	c.C134T	p.S45F	0.49	795	0.98
BERSARC-008	8	37	chr19	15285176	15285176	G	T	nonsynonymous SNV	Missense_Mutation	SNP	NOTCH3	NM_000435	exon25	c.C4439A	p.A1480D	0.39	0
BERSARC-008	8	37	chr19	4123856	4123856	T	C	nonsynonymous SNV	Missense_Mutation	SNP	MAP2K2	NM_030662	exon1	c.A17G	p.K6R	0.23	0
BERSARC-008	8	37	chr12	49428228	49428228	C	T	nonsynonymous SNV	Missense_Mutation	SNP	KMT2D	NM_003482	exon37	c.G10472A	p.R3491H	0.17	1	0.97
BERSARC-009	9
BERSARC-010	10	37	chr12	112926270	112926270	C	T	nonsynonymous SNV	Missense_Mutation	SNP	PTPN11	NM_002834	exon12	c.C1403T	p.T468M	0.33	468	1
BERSARC-010	10	37	chr19	1220590	1220590	C	G	nonsynonymous SNV	Missense_Mutation	SNP	STK11	NM_000455	exon5	c.C608G	p.P203R	0.35	0
BERSARC-010	10	37	chr5	176522551	176522551	G	C	nonsynonymous SNV	Missense_Mutation	SNP	FGFR4	NM_213647	exon13	c.G1648C	p.V550L	0.49	6	0.98
BERSARC-011	11	37	chr11	108170468	108170468	T	A	nonsynonymous SNV	Missense_Mutation	SNP	ATM	NM_000051	exon34	c.T5033A	p.V1678E	0.39	0
BERSARC-013	13	37	chr8	109001305	109001305	G	A	nonsynonymous SNV	Missense_Mutation	SNP	RSPO2	NM_178565	exon3	c.C262T	p.P88S	0.12	0
BERSARC-013	13	37	chr4	153249384	153249384	C	G	nonsynonymous SNV	Missense_Mutation	SNP	FBXW7	NM_033632	exon9	c.G1394C	p.R465P	0.38	2	0.76
BERSARC-013	13	37	chr5	176522551	176522551	G	C	nonsynonymous SNV	Missense_Mutation	SNP	FGFR4	NM_213647	exon13	c.G1648C	p.V550L	0.43	6	0.98
BERSARC-013	13	37	chr3	41266136	41266136	T	C	nonsynonymous SNV	Missense_Mutation	SNP	CTNNB1	NM_001904	exon3	c.T133C	p.S45P	0.32	449	0.98
BERSARC-034	34
BERSARC-041	41	37	chr14	95557630	95557630	C	G	nonsynonymous SNV	Missense_Mutation	SNP	DICER1	NM_030621	exon27	c.G5437C	p.E1813Q	0.13	13	0.96
BERSARC-032	32
BERSARC-039	39
BERSARC-045	45	37	chr1	115256530	115256530	G	T	nonsynonymous SNV	Missense_Mutation	SNP	NRAS	NM_002524	exon3	c.C181A	p.Q61K	0.3	1405	0.99
BERSARC-047	47
BERSARC-016	16
BERSARC-017	17	37	chr3	142241619	142241619	G	A	nonsynonymous SNV	Missense_Mutation	SNP	ATR	NM_001184	exon23	c.C4217T	p.A1406V	0.18	5	0.99
BERSARC-017	17	37	chr13	32906802	32906802	C	A	nonsynonymous SNV	Missense_Mutation	SNP	BRCA2	NM_000059	exon10	c.C1187A	p.S396Y	0.19	0
BERSARC-017	17	37	chr8	38184248	38184248	C	A	nonsynonymous SNV	Missense_Mutation	SNP	WHSC1L1	NM_023034	exon7	c.G1708T	p.G570C	0.17	0
BERSARC-017	17	37	chr1	51439888	51439888	G	T	nonsynonymous SNV	Missense_Mutation	SNP	CDKN2C	NM_001262	exon3	c.G453T	p.E151D	0.16	0
BERSARC-017	17	37	chr17	60059688	60059688	G	A	nonsynonymous SNV	Missense_Mutation	SNP	MED13	NM_005121	exon16	c.C3676T	p.R1226C	0.16	1	0.92
BERSARC-017	17	37	chr8	68984755	68984755	T	C	nonsynonymous SNV	Missense_Mutation	SNP	PREX2	NM_025170	exon14	c.T1519C	p.Y507H	0.16	0
BERSARC-017	17	37	chr15	99434647	99434647	A	G	nonsynonymous SNV	Missense_Mutation	SNP	IGF1R	NM_000875	exon3	c.A734G	p.D245G	0.21	0
BERSARC-017	17	37	chr9	133760688	133760689	CT	-	frameshift deletion	Frame_Shift_Del	DEL	ABL1	NM_005157	exon11	c.3011_3012del	p.P1004fs	0.170213	0
BERSARC-017	17	37	chr10	26241173	26241173	A	-	frameshift deletion	Frame_Shift_Del	DEL	MYO3A	NM_017433	exon3	c.134delA	p.Q45fs	0.202335	0
BERSARC-017	17	37	chr13	49030367	49030367	-	A	frameshift insertion	Frame_Shift_Ins	INS	RB1	NM_000321	exon19	c.1843dupA	p.K614fs	0.227027	0
BERSARC-017	17	37	chrX	41088585	41088585	-	A	frameshift insertion	Frame_Shift_Ins	INS	USP9X	NM_001039591	exon42	c.7142dupA	p.Q2381fs	0.333333	0
BERSARC-020	20	37	chr1	115256528	115256528	T	A	nonsynonymous SNV	Missense_Mutation	SNP	NRAS	NM_002524	exon3	c.A183T	p.Q61H	0.7	135	0.92
BERSARC-020	20	37	chr20	57484420	57484420	C	T	nonsynonymous SNV	Missense_Mutation	SNP	GNAS	NM_080425	exon8	c.C2530T	p.R844C	0.18	839	0.94
BERSARC-021	21	37	chr1	115256530	115256530	G	T	nonsynonymous SNV	Missense_Mutation	SNP	NRAS	NM_002524	exon3	c.C181A	p.Q61K	0.66	1405	0.99
BERSARC-021	21	37	chrX	76907711	76907711	G	A	nonsynonymous SNV	Missense_Mutation	SNP	ATRX	NM_000489	exon15	c.C4450T	p.L1484F	0.43	0
BERSARC-022	22	37	chr1	115256530	115256530	G	T	nonsynonymous SNV	Missense_Mutation	SNP	NRAS	NM_002524	exon3	c.C181A	p.Q61K	0.85	1405	0.99
BERSARC-022	22	37	chr17	7578534	7578534	C	A	nonsynonymous SNV	Missense_Mutation	SNP	TP53	NM_000546	exon5	c.G396T	p.K132N	0.78	54	0.98
BERSARC-022	22	37	chr15	99478204	99478204	C	G	nonsynonymous SNV	Missense_Mutation	SNP	IGF1R	NM_000875	exon16	c.C3108G	p.N1036K	0.46	0
BERSARC-023	23	37	chr1	11217302	11217302	G	T	nonsynonymous SNV	Missense_Mutation	SNP	MTOR	NM_004958	exon30	c.C4376A	p.A1459D	0.38	8	0.99
BERSARC-023	23	37	chr3	178952085	178952085	A	T	nonsynonymous SNV	Missense_Mutation	SNP	PIK3CA	NM_006218	exon21	c.A3140T	p.H1047L	0.53	543	0.96
BERSARC-023	23	37	chr3	47144906	47144906	T	C	nonsynonymous SNV	Missense_Mutation	SNP	SETD2	NM_014159	exon7	c.A4847G	p.D1616G	0.4	0
BERSARC-024	24
BERSARC-046	46
BERSARC-019	19
BERSARC-025	25	37	chr8	139618649	139618649	C	A	nonsynonymous SNV	Missense_Mutation	SNP	COL22A1	NM_152888	exon58	c.G4079T	p.G1360V	0.13	0
BERSARC-025	25	37	chr1	146757046	146757046	G	T	nonsynonymous SNV	Missense_Mutation	SNP	CHD1L	NM_004284	exon17	c.G1900T	p.V634F	0.27	0
BERSARC-025	25	37	chr17	29654529	29654529	G	C	nonsynonymous SNV	Missense_Mutation	SNP	NF1	NM_001042492	exon38	c.G5281C	p.A1761P	0.3	0
BERSARC-025	25	37	chr19	40748509	40748509	C	G	nonsynonymous SNV	Missense_Mutation	SNP	AKT2	NM_001626	exon5	c.G373C	p.G125R	0.31	0
BERSARC-025	25	37	chr3	41266137	41266137	C	T	nonsynonymous SNV	Missense_Mutation	SNP	CTNNB1	NM_001904	exon3	c.C134T	p.S45F	0.49	838	0.98
BERSARC-025	25	37	chr16	89836348	89836348	C	T	nonsynonymous SNV	Missense_Mutation	SNP	FANCA	NM_000135	exon26	c.G2401A	p.V801M	0.35	0
BERSARC-026	26
BERSARC-028	28
BERSARC-029	29
BERSARC-030	30
BERSARC-031	31
BERSARC-018	18
BERSARC-033	33	37	chr8	139845316	139845316	G	A	nonsynonymous SNV	Missense_Mutation	SNP	COL22A1	NM_152888	exon5	c.C811T	p.R271W	0.13	2	0.96
BERSARC-033	33	37	chrX	39921430	39921430	C	A	stopgain	Nonsense_Mutation	SNP	BCOR	NM_001123385	exon10	c.G4390T	p.E1464X	0.6	1	0.98
BERSARC-033	33	37	chr18	47390543	47390543	C	T	nonsynonymous SNV	Missense_Mutation	SNP	MYO5B	NM_001080467	exon28	c.G3811A	p.A1271T	0.16	0
BERSARC-035	35	37	chr6	117710712	117710712	C	G	nonsynonymous SNV	Missense_Mutation	SNP	ROS1	NM_002944	exon12	c.G1560C	p.Q520H	0.21	1	0.85
BERSARC-036	36
BERSARC-037	37
BERSARC-038	38	37	chr3	41266110	41266110	A	C	nonsynonymous SNV	Missense_Mutation	SNP	CTNNB1	NM_001904	exon3	c.A107C	p.H36P	0.41	36	0.97
BERSARC-040	40
BERSARC-042	42	37	chr8	109001310	109001310	C	T	nonsynonymous SNV	Missense_Mutation	SNP	RSPO2	NM_178565	exon3	c.G257A	p.R86Q	0.47	3	0.99
BERSARC-014	14	37	chr5	176522551	176522551	G	C	nonsynonymous SNV	Missense_Mutation	SNP	FGFR4	NM_213647	exon13	c.G1648C	p.V550L	0.83	17	0.98
BERSARC-014	14	37	chr22	24135770	24135770	C	G	nonsynonymous SNV	Missense_Mutation	SNP	SMARCB1	NM_003073	exon3	c.C257G	p.T86S	0.35	0
only germline	27

## Sheet: 4-GermlineVariants
																			REVEL score	Alpha Missense	CADD score	Allelle frequency		FACET CNA assessment for variant in tumor
VariantNo	SampleID	Patient ID	CHROM	POS	REF	ALT	Final Variant Call	Variant Call w source	CPSR_CLASSIFICATION_DOC	CPSR_CLASSIFICATION_CODE	VarSome_ACMG rules used	GeneSet	SYMBOL	Variant_Classification	ExonicFunc.refGene	Protein_Change	Transcript	Variants to keep	REVEL	am_class	CADD_phred	VAF blood	VAF tumor	tcn.em	lcn.em	variant CNA	Notes
8	002n	2	chr1	45297405	T	C	VUS	VUS-CPSR	- Alternate allele absent in the population-specific non-cancer gnomAD subset- Missense variant in a gene that has a relatively low rate of benign missense variation (50% of high-confidence pathogenic variants (ClinVar))- Multiple lines (>=5) of computational evidence support a deleterious effect on the gene or gene product (conservation, evolutionary, splicing impact, etc. - from dbNSFP)	ACMG_PM2_2|ACMG_PP2|ACMG_PP3		CPSR	PTCH2	Missense_Mutation	nonsynonymous SNV	p.K197R	ENST00000372192.3	REVEL >= 0.5	0.854	benign	27.8	0.4865	0.436	2	1	No
12	005n	5	chr2	202149811	G	C	VUS	VUS-CPSR	- Alternate allele absent in the population-specific non-cancer gnomAD subset- Missense variant in a gene that has a relatively low rate of benign missense variation (50% of high-confidence pathogenic variants (ClinVar))- Multiple lines (>=5) of computational evidence support a deleterious effect on the gene or gene product (conservation, evolutionary, splicing impact, etc. - from dbNSFP)	ACMG_PM2_2|ACMG_PP2|ACMG_PP3		CPSR	CASP8	Missense_Mutation	nonsynonymous SNV	p.A418P	ENST00000358485.4	AM pathogenic + REVEL >= 0.5	0.633	pathogenic	34	0.4769	0.3827	2	1	No
18	006n	6	chr1	179090902	G	A	VUS	VUS-CPSR	- Alternate allele absent in the population-specific non-cancer gnomAD subset- Missense variant in a gene that has a relatively low rate of benign missense variation (50% of high-confidence pathogenic variants (ClinVar))	ACMG_PM2_2|ACMG_PP2		CPSR	ABL2	Missense_Mutation	nonsynonymous SNV	p.A263V	ENST00000502732.1	AM pathogenic	0.398	pathogenic	21.8	0.5102	0.5294	2	1	No
22	007n	7	chr19	15276251	G	A	VUS	VUS-CPSR	- Allele count within pathogenic range (MAF - Multiple lines (>=5) of computational evidence support a deleterious effect on the gene or gene product (conservation, evolutionary, splicing impact, etc. - from dbNSFP)	ACMG_PM2_1|ACMG_PP3		CPSR	NOTCH3	Missense_Mutation	nonsynonymous SNV	p.R1915C	ENST00000263388.2	AM pathogenic + REVEL >= 0.5	0.557	pathogenic	20.4	0.5085	0.5366	2	1	No
23	007n	7	chrX	63412159	G	C	VUS	VUS-CPSR	- Allele count within pathogenic range (MAF - Missense variant in a gene that has a relatively low rate of benign missense variation (50% of high-confidence pathogenic variants (ClinVar))- Multiple lines (>=5) of computational evidence support a benign effect on the gene or gene product (conservation, evolutionary, splicing impact, etc. - from dbNSFP)	ACMG_PM2_1|ACMG_PP2|ACMG_BP4		CPSR	AMER1	Missense_Mutation	nonsynonymous SNV	p.D336E	ENST00000330258.3	AM pathogenic	0.225	pathogenic	10.39	0.4125	0.4974	2	NA	NA
27	010n	10	chr2	209108301	T	C	VUS	VUS Clinvar				CPSR	IDH1	Missense_Mutation	nonsynonymous SNV	p.Y183C	ENST00000415913.1	AM pathogenic + REVEL >= 0.5	0.658	pathogenic	20.2	0.4519	0.3281	4	1	No	wt allelle amp
39	013n	13	chr18	48575164	G	T	VUS	VUS-CPSR	- Alternate allele absent in the population-specific non-cancer gnomAD subset- Multiple lines (>=5) of computational evidence support a deleterious effect on the gene or gene product (conservation, evolutionary, splicing impact, etc. - from dbNSFP)	ACMG_PM2_2|ACMG_PP3		CPSR	SMAD4	Missense_Mutation	nonsynonymous SNV	p.D120Y	ENST00000342988.3	AM pathogenic + REVEL >= 0.5	0.83	pathogenic	26.6	0.4667	0.4403	2	NA	NA
44	016n	16	chr7	55259485	C	T	VUS	VUS Clinvar				CPSR	EGFR	Missense_Mutation	nonsynonymous SNV	p.P848L	ENST00000275493.2	AM pathogenic	0.475	pathogenic	23.7	0.5507	0.4032	2	1	No
46	017n	17	chr17	7579418	G	GA	Pathogenic	Pathogenic CPSR	- Alternate allele absent in the population-specific non-cancer gnomAD subset- Null variant - predicted as LoF by LOFTEE - within pathogenic range (ACMG_PM2_1/2) - LoF established for gene	ACMG_PM2_2|ACMG_PVS1_1		CPSR	TP53	Frame_Shift_Ins	frameshift insertion	p.S90fs	ENST00000269305.4	frameshift_variant	NA	NA	.	0.4	0.5965	4	1	Amp
47	017n	17	chr19	15302615	C	G	VUS	VUS Clinvar				CPSR	NOTCH3	Missense_Mutation	nonsynonymous SNV	p.G248A	ENST00000263388.2	REVEL >= 0.5	0.854	ambiguous	19.33	0.4837	0.5217	2	1	No
61	018n	18	chr10	8097700	C	A	VUS	VUS-CPSR	- Allele count within pathogenic range (MAF - Missense variant in a gene that has a relatively low rate of benign missense variation (50% of high-confidence pathogenic variants (ClinVar))- Multiple lines (>=5) of computational evidence support a deleterious effect on the gene or gene product (conservation, evolutionary, splicing impact, etc. - from dbNSFP)	ACMG_PM2_1|ACMG_PP2|ACMG_PP3		CPSR	GATA3	Missense_Mutation	nonsynonymous SNV	p.H28N	ENST00000379328.3	REVEL >= 0.5	0.755	benign	34	0.4854	0.9239	2	0	LOH
66	020n	20	chr15	91312417	C	A	VUS	VUS Clinvar				CPSR	BLM	Missense_Mutation	nonsynonymous SNV	p.L788I	ENST00000355112.3	REVEL >= 0.5	0.503	benign	22.1	0.43	0.4387	2	NA	NA
76	022n	22	chr1	45799108	G	A	Likely pathogenic	Likely pathogenic Clinvar				CPSR	MUTYH	Missense_Mutation	nonsynonymous SNV	p.R106W	ENST00000372098.3	REVEL >= 0.5	0.818	benign	15.47	0.4302	0.9256	2	0	LOH
79	023n	23	chr3	128205754	G	C	VUS	VUS Clinvar				CPSR	GATA2	Missense_Mutation	nonsynonymous SNV	p.P41A	ENST00000341105.2	REVEL >= 0.5	0.722	benign	13.16	0.4367	0.4789	2	1	NA
98	030n	30	chr22	41574340	AACCAGTTCCAGC	A	VUS	VUS Clinvar				CPSR	EP300	In_Frame_Del	nonframeshift deletion	p.N2209_Q2213delinsK	ENST00000263253.7	inframe_deletion	NA	NA	.	0.2961	0.211	2	NA	NA
116	035n	35	chr9	133730199	C	T	VUS	VUS-CPSR	- Allele count within pathogenic range (MAF - Missense variant in a gene that has a relatively low rate of benign missense variation (50% of high-confidence pathogenic variants (ClinVar))- Multiple lines (>=5) of computational evidence support a deleterious effect on the gene or gene product (conservation, evolutionary, splicing impact, etc. - from dbNSFP)	ACMG_PM2_1|ACMG_PP2|ACMG_PP3		CPSR	ABL1	Missense_Mutation	nonsynonymous SNV	p.R89W	ENST00000318560.5	AM pathogenic + REVEL >= 0.5	0.525	pathogenic	25.9	0.3929	0.4177	2	1	No
127	037n	37	chr16	14041606	T	C	VUS	VUS-CPSR	- Allele count within pathogenic range (MAF - Missense variant in a gene that has a relatively low rate of benign missense variation (50% of high-confidence pathogenic variants (ClinVar))- Multiple lines (>=5) of computational evidence support a deleterious effect on the gene or gene product (conservation, evolutionary, splicing impact, etc. - from dbNSFP)	ACMG_PM2_1|ACMG_PP2|ACMG_PP3		CPSR	ERCC4	Missense_Mutation	nonsynonymous SNV	p.L718P	ENST00000311895.7	AM pathogenic + REVEL >= 0.5	0.752	pathogenic	23.2	0.4375	0.5128	2	NA	NA
129	038n	38	chr21	36259336	A	T	VUS	VUS Clinvar				CPSR	RUNX1	Missense_Mutation	nonsynonymous SNV	p.M52K	ENST00000300305.3	AM pathogenic + REVEL >= 0.5	0.845	pathogenic	36	0.4804	0.4935	1	0	LOH
136	040n	40	chr9	97864024	G	A	Likely pathogenic	Likely pathogenic Clinvar				CPSR	FANCC	Nonsense_Mutation	stopgain	p.R548X	ENST00000289081.3	stop_gained	NA	NA	23.8	0.2941	0.5096	2	NA	NA
138	040n	40	chr9	133738171	C	T	VUS	VUS-CPSR	- Allele count within pathogenic range (MAF - Missense variant in a gene that has a relatively low rate of benign missense variation (50% of high-confidence pathogenic variants (ClinVar))- Multiple lines (>=5) of computational evidence support a deleterious effect on the gene or gene product (conservation, evolutionary, splicing impact, etc. - from dbNSFP)	ACMG_PM2_1|ACMG_PP2|ACMG_PP3		CPSR	ABL1	Missense_Mutation	nonsynonymous SNV	p.R191C	ENST00000318560.5	AM pathogenic + REVEL >= 0.5	0.848	pathogenic	36	0.4211	0.4783	2	NA	NA
139	041n	41	chr14	95578563	G	A	Pathogenic	Pathogenic Clinvar				CPSR	DICER1	Nonsense_Mutation	stopgain	p.R688X	ENST00000526495.1	stop_gained	NA	NA	40	0.485	0.4897	2	NA	NA
140	041n	41	chr3	142231224	C	A	VUS	VUS Clinvar				CPSR	ATR	Missense_Mutation	nonsynonymous SNV	p.S1577I	ENST00000350721.4	AM pathogenic + REVEL >= 0.5	0.583	pathogenic	27.1	0.475	0.4605	2	1	No
153	045n	45	chrX	66766412	C	T	VUS	VUS Clinvar				CPSR	AR	Missense_Mutation	nonsynonymous SNV	p.A475V	ENST00000374690.3	REVEL >= 0.5	0.539	benign	14.35	0.6418	0.4286	2	1	No
159	046n	46	chr19	17940964	G	T	VUS	VUS-CPSR	- Allele count within pathogenic range (MAF - Missense variant in a gene that has a relatively low rate of benign missense variation (50% of high-confidence pathogenic variants (ClinVar))- Multiple lines (>=5) of computational evidence support a deleterious effect on the gene or gene product (conservation, evolutionary, splicing impact, etc. - from dbNSFP)	ACMG_PM2_1|ACMG_PP2|ACMG_PP3		CPSR	JAK3	Missense_Mutation	nonsynonymous SNV	p.L1054M	ENST00000458235.1	REVEL >= 0.5	0.669	ambiguous	24.9	0.5789	0.7353	2	0	LOH
160	047n	47	chr16	89813256	T	C	Likely pathogenic	Likely pathogenic Clinvar				CPSR	FANCA	Missense_Mutation	nonsynonymous SNV	p.T1131A	ENST00000389301.3	REVEL >= 0.5	0.842	ambiguous	20.1	0.4706	0.5455	1	0	LOH
162	001n	1	chr1	120497768	C	T	VUS	VUS VarSome.11.4			PM2 Supporting: GnomAD genomes allele count = 2 is less than 5 for AD gene NOTCH2, good gnomAD genomes coverage = 32.0. GnomAD exomes allele count = 3 is less than 5 for AD gene NOTCH2, good gnomAD exomes coverage = 87.8.	Candidate	NOTCH2	Missense_Mutation	nonsynonymous SNV	p.R705H	ENST00000256646.2	REVEL >= 0.5	0.559	benign	18.33	0.3947	0.431	2	1	No
163	009n	9	chr1	146743877	G	A	VUS	VUS VarSome.11.4			PP3 Strong: BayesDel_addAF = 0.471 is between 0.421 and 0.625 ⇒ strong pathogenic. PM2 supporting: Variant not found in gnomAD genomes, good gnomAD genomes coverage = 32.6. Variant not found in gnomAD exomes, good gnomAD exomes coverage = 68.1. BP1 Supporting: 21 out of 21 non-VUS missense variants in gene CHD1L are benign = 100.0% which is more than threshold of 91.6%.	Candidate	CHD1L	Missense_Mutation	nonsynonymous SNV	p.R402K	ENST00000369258.4	AM pathogenic + REVEL >= 0.5	0.867	pathogenic	36	0.3784	0.1036	5	NA	No	wt allelle amp
164	014n	14	chr18	47431169	G	A	VUS	VUS VarSome.11.4			PM2 Supporting Variant not found in gnomAD genomes, good gnomAD genomes coverage = 30.9. GnomAD exomes homozygous allele count = 0 is less than 2 for AD/AR gene MYO5B, good gnomAD exomes coverage = 79.0.	Candidate	MYO5B	Missense_Mutation	nonsynonymous SNV	p.A815V	ENST00000285039.7	REVEL >= 0.5	0.627	ambiguous	19.90	0.5083	0.5446	2	NA	NA
165	032n	32	chr14	37132699	T	A	VUS	VUS VarSome.11.4			PP3 Strong BayesDel_addAF = 0.432 is between 0.421 and 0.625 ⇒ strong pathogenic. PM2 Supporting Variant not found in gnomAD genomes, good gnomAD genomes coverage = 31.2. Variant not found in gnomAD exomes, good gnomAD exomes coverage = 78.1.	Candidate	PAX9	Missense_Mutation	nonsynonymous SNV	p.I201N	ENST00000361487.6	AM pathogenic + REVEL >= 0.5	0.939	pathogenic	22.5	0.5526	0.4936	2	NA	NA
166	036n	36	chr17	60023885	G	A	VUS	VUS VarSome.11.4			P3 Strong BayesDel_addAF = 0.565 is between 0.421 and 0.625 ⇒ strong pathogenic. PM2 Supporting Variant not found in gnomAD genomes, good gnomAD genomes coverage = 32.5. GnomAD exomes allele count = 1 is less than 5 for AD gene MED13, good gnomAD exomes coverage = 55.4.	Candidate	MED13	Missense_Mutation	nonsynonymous SNV	p.P2157S	ENST00000397786.2	AM pathogenic + REVEL >= 0.5	0.945	pathogenic	16.49	0.4985	0.5111	2	1	No
167	038n	38	chr15	90630756	A	G	VUS	VUS VarSome.11.4			PM2 Supporting Variant not found in gnomAD genomes, good gnomAD genomes coverage = 31.8. GnomAD exomes allele count = 4 is less than 5 for AD gene IDH2, good gnomAD exomes coverage = 99.2.	Candidate	IDH2	Missense_Mutation	nonsynonymous SNV	p.W244R	ENST00000330062.3	AM pathogenic + REVEL >= 0.5	0.506	pathogenic	15.44	0.4561	0.46	2	1	No
168	045n	45	chr18	47500736	C	A	Likely pathogenic	Likely Pathogenic VarSome.11.4			PP3 Strong MetaRNN = 0.942 is greater than 0.939 ⇒ strong pathogenic. PM1 Supporting UniProt protein MYO5B_HUMAN domain 'Myosin motor' has 216 missense/in-frame variants (35 pathogenic variants, 176 uncertain variants and 5 benign variants), which qualifies as supporting pathogenic. PM2 Supporting Variant not found in gnomAD genomes, good gnomAD genomes coverage = 32.6. Variant not found in gnomA…	Candidate	MYO5B	Missense_Mutation	nonsynonymous SNV	p.V436F	ENST00000285039.7	AM pathogenic + REVEL >= 0.5	0.952	pathogenic	31	0.5043	0.575	3	0	LOH
169	013n	13	chr1	146766153	C	T	VUS	VUS VarSome.11.4			PP3 Strong BayesDel_addAF = 0.493 is between 0.421 and 0.625 ⇒ strong pathogenic. PM2 Supporting Variant not found in gnomAD genomes, good gnomAD genomes coverage = 31.5. GnomAD exomes homozygous allele count = 0 is less than 2 for AR gene CHD1L, good gnomAD exomes coverage = 60.6.	Candidate	CHD1L	Nonsense_Mutation	stopgain	p.R857X	ENST00000369258.4	stop_gained	NA	NA	37	0.4652	0.4138	2	1	No
170	033n	33	chr10	26463065	A	-	Likely pathogenic	Likely Pathogenic VarSome.11.4			PVS1 Very Strong Null variant (frame-shift) in gene MYO3A, predicted to cause NMD. Loss-of-function is a known mechanism of disease (gene has 23 reported pathogenic LOF variants). The exon contains 4 pathogenic variants. The truncated region contains 6 pathogenic variants. PM2 Supporting Variant not found in gnomAD genomes, good gnomAD genomes coverage = 32.7. Variant not found in gnomAD exomes, …	Candidate	MYO3A	Frame_Shift_Del	frameshift deletion	p.Q1291fs	ENST00000642920.2	Frame_Shift_Del	NA	NA	.	0.5196	0.7045	2	NA	LOH	Based on incresed VAF
171	002n	2	chr12	96653576	G	A	VUS	VUS VarSome.11.4			PM2 Supporting Variant not found in gnomAD genomes, good gnomAD genomes coverage = 33.3. GnomAD exomes homozygous allele count = 0 is less than 2 for AR gene ELK3, good gnomAD exomes coverage = 58.8. BP4 Supporting Gene ELK3 has no reported pathogenic variants (0 pathogenic, 10 uncertain, 5 benign), discarding MetaRNN = 0.806 is between 0.748 and 0.841 ⇒ supporting pathogenic.	Candidate	ELK3	Missense_Mutation	nonsynonymous SNV	p.S357N	ENST00000228741.3	AM pathogenic	0.244	pathogenic	35	0.5000	0.5031	2	1	No
